# Supplementary material for: Spatiotemporal dispersion of DENV-1 genotype V in Western Colombia
Source: Virus Evol. 2025 Apr 16;11(1):veaf018. doi: 10.1093/ve/veaf018 (PMC12091148; doi:10.1093/ve/veaf018)
Supplement: veaf018_Supp [file veaf018_supp.zip]

Archive with 10 entries (10 files):
- suppl_data/Figure S2.tif
- suppl_data/Figure S5.tiff
- suppl_data/Figure_S1.tif
- suppl_data/Figure_S3.tif
- suppl_data/Figure_S4.tif
- suppl_data/Figure_S6.tif
- suppl_data/Figure_S7.tif
- suppl_data/Figure_S8.tif
- suppl_data/List of GenBank sequences each dataset.xlsx
- suppl_data/Rojas-Gallardo_revised_supplemental_tables_FINAL.docx
