# Supplementary material for: Spatiotemporal dispersion of DENV-1 genotype V in Western Colombia
Source: Virus Evol. 2025 Apr 16;11(1):veaf018. doi: 10.1093/ve/veaf018 (PMC12091148; doi:10.1093/ve/veaf018)
Supplement: veaf018_Supp [file veaf018_supp.zip › suppl_data/List of GenBank sequences each dataset.xlsx]

## Sheet: ML tree CDS
Accession	Country	Year
OL452067.1	Angola	1988
OR389006.1	Angola	1988
OR389270.1	Angola	1988
KC692495.1	Argentina	2009
KC692496.1	Argentina	2009
KC692497.1	Argentina	2009
KC692498.1	Argentina	2009
KC692499.1	Argentina	2009
KC692500.1	Argentina	2009
KC692501.1	Argentina	2009
KC692502.1	Argentina	2009
KC692503.1	Argentina	2009
KC692504.1	Argentina	2009
KC692505.1	Argentina	2009
KC692506.1	Argentina	2009
KC692507.1	Argentina	2009
KC692508.1	Argentina	2009
KC692509.1	Argentina	2009
KC692510.1	Argentina	2009
KC692511.1	Argentina	2010
KC692512.1	Argentina	2010
KC692513.1	Argentina	2010
KC692514.1	Argentina	2010
KC692515.1	Argentina	2010
KC692516.1	Argentina	2010
KC692517.1	Argentina	2010
OR389272.1	Bahamas	1977
MW946053.1	Bolivia	2010
AB519681.1	Brazil	2001
FJ850070.1	Brazil	2000
FJ850071.1	Brazil	2000
FJ850073.1	Brazil	2001
FJ850075.1	Brazil	2002
FJ850077.1	Brazil	2003
FJ850081.1	Brazil	2004
FJ850084.1	Brazil	2005
FJ850087.1	Brazil	2006
FJ850090.1	Brazil	2007
FJ850093.1	Brazil	2008
GU131863.1	Brazil	2008
JX669461.1	Brazil	2010
JX669462.1	Brazil	2010
JX669463.1	Brazil	2010
JX669464.1	Brazil	2010
JX669465.1	Brazil	2010
JX669466.1	Brazil	2010
JX669467.1	Brazil	1996
JX669468.1	Brazil	1997
JX669469.1	Brazil	1997
JX669470.1	Brazil	1998
JX669471.1	Brazil	1999
JX669472.1	Brazil	2000
JX669473.1	Brazil	2001
JX669474.1	Brazil	2001
JX669475.1	Brazil	2002
KF672759.1	Brazil	2010
KF672760.1	Brazil	2011
KF672761.1	Brazil	1988
KF672762.1	Brazil	1989
KF672763.1	Brazil	2000
KF672764.1	Brazil	2001
KP188539.1	Brazil	2010
KP188540.1	Brazil	2010
KP188541.1	Brazil	2011
KP188542.1	Brazil	2011
KP188543.1	Brazil	2012
KP188544.1	Brazil	2012
KP188545.1	Brazil	2013
KP188546.1	Brazil	2013
KP188547.1	Brazil	2013
KP188548.1	Brazil	2013
KP188567.1	Brazil	2013
KP188568.1	Brazil	2014
KY369949.1	Brazil	2013
MT862854.1	Brazil	2018
MT862856.1	Brazil	2018
MT862860.1	Brazil	2019
MT862864.1	Brazil	2018
MT862865.1	Brazil	2019
MT862866.1	Brazil	2019
MT862867.1	Brazil	2019
MT862868.1	Brazil	2019
MT862869.1	Brazil	2019
MT862870.1	Brazil	2019
MT862871.1	Brazil	2018
MT862872.1	Brazil	2018
MT862873.1	Brazil	2018
MT862874.1	Brazil	2018
MT862875.1	Brazil	2018
MT862876.1	Brazil	2018
MT862877.1	Brazil	2018
MT862878.1	Brazil	2018
MT862879.1	Brazil	2018
MT862880.1	Brazil	2018
MT862881.1	Brazil	2018
MT862882.1	Brazil	2018
MT862883.1	Brazil	2018
MT862884.1	Brazil	2018
MT862885.1	Brazil	2018
MT862886.1	Brazil	2018
MT862887.1	Brazil	2018
MT862888.1	Brazil	2018
MT862889.1	Brazil	2018
MT862890.1	Brazil	2018
MT862891.1	Brazil	2018
MT862892.1	Brazil	2018
MT862893.1	Brazil	2018
MT862894.1	Brazil	2018
MT862895.1	Brazil	2018
MT929528.1	Brazil	2015
MT929529.1	Brazil	2015
MT929549.1	Brazil	2016
MT929550.1	Brazil	2016
MT929556.1	Brazil	2019
MT929558.1	Brazil	2019
MT929561.1	Brazil	2019
MT929564.1	Brazil	2019
MT929573.1	Brazil	2019
MT929574.1	Brazil	2019
MT929577.1	Brazil	2017
MT929578.1	Brazil	2017
MT929579.1	Brazil	2017
MT929580.1	Brazil	2017
MT929584.1	Brazil	2016
MW208043.1	Brazil	2018
MW208044.1	Brazil	2018
MW208056.1	Brazil	2019
MW377899.1	Brazil	2014
MW377901.1	Brazil	2015
MW377902.1	Brazil	2014
MW377903.1	Brazil	2014
MW377904.1	Brazil	2015
MW377905.1	Brazil	2014
MW377907.1	Brazil	2015
MW377908.1	Brazil	2015
MW377909.1	Brazil	2015
OK605754.1	Brazil	1997
ON426261.1	Brazil	2021
ON426262.1	Brazil	2021
ON426263.1	Brazil	2021
ON426264.1	Brazil	2021
ON426265.1	Brazil	2021
ON426266.1	Brazil	2021
ON426267.1	Brazil	2021
ON426268.1	Brazil	2022
ON426269.1	Brazil	2022
ON426270.1	Brazil	2022
ON426271.1	Brazil	2022
ON426272.1	Brazil	2022
ON426274.1	Brazil	2022
ON426275.1	Brazil	2022
ON426276.1	Brazil	2022
ON426277.1	Brazil	2022
ON426278.1	Brazil	2022
ON426279.1	Brazil	2022
ON426280.1	Brazil	2022
ON426281.1	Brazil	2022
ON426282.1	Brazil	2022
ON426284.1	Brazil	2022
ON426285.1	Brazil	2022
ON426287.1	Brazil	2022
ON426288.1	Brazil	2022
ON426289.1	Brazil	2022
ON426290.1	Brazil	2022
ON426291.1	Brazil	2022
ON426292.1	Brazil	2020
ON426293.1	Brazil	2020
ON426294.1	Brazil	2021
ON426295.1	Brazil	2021
ON426296.1	Brazil	2021
ON426297.1	Brazil	2021
ON426298.1	Brazil	2021
ON426299.1	Brazil	2021
ON426300.1	Brazil	2021
ON426301.1	Brazil	2021
ON426302.1	Brazil	2021
ON426303.1	Brazil	2021
ON426304.1	Brazil	2021
ON426305.1	Brazil	2021
ON426306.1	Brazil	2021
ON426307.1	Brazil	2021
ON426308.1	Brazil	2021
ON426309.1	Brazil	2021
ON426310.1	Brazil	2021
ON426311.1	Brazil	2021
ON426312.1	Brazil	2021
ON426313.1	Brazil	2021
ON426314.1	Brazil	2021
ON426315.1	Brazil	2021
ON426316.1	Brazil	2021
ON426317.1	Brazil	2021
ON426318.1	Brazil	2021
ON426319.1	Brazil	2021
ON426320.1	Brazil	2021
ON426321.1	Brazil	2021
ON426322.1	Brazil	2021
ON426323.1	Brazil	2020
ON426324.1	Brazil	2020
ON426325.1	Brazil	2020
ON426326.1	Brazil	2020
ON426327.1	Brazil	2020
ON426328.1	Brazil	2020
ON426329.1	Brazil	2021
ON426330.1	Brazil	2021
ON426331.1	Brazil	2021
ON426332.1	Brazil	2021
ON426333.1	Brazil	2021
ON426334.1	Brazil	2021
ON426335.1	Brazil	2021
ON426336.1	Brazil	2021
ON426337.1	Brazil	2021
ON426338.1	Brazil	2021
ON426339.1	Brazil	2022
ON426340.1	Brazil	2022
ON426341.1	Brazil	2022
ON426342.1	Brazil	2022
ON426343.1	Brazil	2022
ON426344.1	Brazil	2022
ON426345.1	Brazil	2022
ON426346.1	Brazil	2021
ON426347.1	Brazil	2021
ON426348.1	Brazil	2021
ON426349.1	Brazil	2021
ON426350.1	Brazil	2021
ON426351.1	Brazil	2021
ON426352.1	Brazil	2021
ON426353.1	Brazil	2021
ON426354.1	Brazil	2021
ON426355.1	Brazil	2021
ON426356.1	Brazil	2021
ON426357.1	Brazil	2021
ON426358.1	Brazil	2021
ON426359.1	Brazil	2021
ON632040.1	Brazil	2022
ON632041.1	Brazil	2022
ON632042.1	Brazil	2022
ON632043.1	Brazil	2022
ON632044.1	Brazil	2022
ON632045.1	Brazil	2022
ON632046.1	Brazil	2022
ON632047.1	Brazil	2022
ON632048.1	Brazil	2022
ON632049.1	Brazil	2022
ON632050.1	Brazil	2022
ON632051.1	Brazil	2022
ON632052.1	Brazil	2022
ON632053.1	Brazil	2022
ON632054.1	Brazil	2022
ON632055.1	Brazil	2022
ON632056.1	Brazil	2022
ON632057.1	Brazil	2022
ON632058.1	Brazil	2022
ON632059.1	Brazil	2022
ON632060.1	Brazil	2022
ON632061.1	Brazil	2022
ON632062.1	Brazil	2022
ON632063.1	Brazil	2022
ON632064.1	Brazil	2022
ON632065.1	Brazil	2022
ON632066.1	Brazil	2022
ON632067.1	Brazil	2022
ON632068.1	Brazil	2022
ON632069.1	Brazil	2022
ON632070.1	Brazil	2022
ON632071.1	Brazil	2022
ON632072.1	Brazil	2022
ON632073.1	Brazil	2022
ON632074.1	Brazil	2022
ON632075.1	Brazil	2022
ON632076.1	Brazil	2022
ON632077.1	Brazil	2022
ON632078.1	Brazil	2022
ON632079.1	Brazil	2022
ON632080.1	Brazil	2022
ON632081.1	Brazil	2022
ON632083.1	Brazil	2022
ON632084.1	Brazil	2022
ON632085.1	Brazil	2022
ON632086.1	Brazil	2022
ON632087.1	Brazil	2022
ON632088.1	Brazil	2022
ON632089.1	Brazil	2022
ON632090.1	Brazil	2022
ON632091.1	Brazil	2022
ON632092.1	Brazil	2022
ON632093.1	Brazil	2022
ON632094.1	Brazil	2022
ON632095.1	Brazil	2022
ON632096.1	Brazil	2022
ON632097.1	Brazil	2022
ON632098.1	Brazil	2022
ON632099.1	Brazil	2022
ON632100.1	Brazil	2022
ON632101.1	Brazil	2007
ON632102.1	Brazil	2022
ON632103.1	Brazil	2022
ON632104.1	Brazil	2022
ON632105.1	Brazil	2022
ON632106.1	Brazil	2022
ON632107.1	Brazil	2022
ON632108.1	Brazil	2022
ON632109.1	Brazil	2022
ON632110.1	Brazil	2022
ON632111.1	Brazil	2022
ON632112.1	Brazil	2022
ON632113.1	Brazil	2022
ON632114.1	Brazil	2022
ON632115.1	Brazil	2022
ON632116.1	Brazil	2022
ON632117.1	Brazil	2022
ON632118.1	Brazil	2022
ON632119.1	Brazil	2022
ON632120.1	Brazil	2022
ON632121.1	Brazil	2022
ON632122.1	Brazil	2022
ON632123.1	Brazil	2022
ON632124.1	Brazil	2022
OQ078871.1	Brazil	2019
OQ078872.1	Brazil	2019
OQ078873.1	Brazil	2019
OQ078874.1	Brazil	2019
OQ078875.1	Brazil	2019
OQ078876.1	Brazil	2019
OQ078877.1	Brazil	2019
OQ078878.1	Brazil	2019
OQ078879.1	Brazil	2019
OQ078880.1	Brazil	2019
OQ078881.1	Brazil	2019
OQ078882.1	Brazil	2019
OQ078883.1	Brazil	2019
OQ078884.1	Brazil	2019
OQ078885.1	Brazil	2019
OQ078886.1	Brazil	2019
OQ078887.1	Brazil	2019
OQ605977.1	Brazil	2022
OQ605978.1	Brazil	2022
OQ605979.1	Brazil	2022
OQ605980.1	Brazil	2022
OQ605981.1	Brazil	2022
OQ605982.1	Brazil	2022
OQ605983.1	Brazil	2022
OQ605984.1	Brazil	2022
OQ605985.1	Brazil	2022
OQ605986.1	Brazil	2022
OQ605988.1	Brazil	2022
OQ605989.1	Brazil	2022
OQ605990.1	Brazil	2022
OQ605991.1	Brazil	2022
OQ605992.1	Brazil	2022
OQ605993.1	Brazil	2022
OQ605994.1	Brazil	2022
OQ605996.1	Brazil	2022
OQ605997.1	Brazil	2022
OQ605998.1	Brazil	2022
OQ605999.1	Brazil	2022
OQ606000.1	Brazil	2022
OQ786002.1	Brazil	2023
OQ786003.1	Brazil	2023
OQ786004.1	Brazil	2023
OQ786005.1	Brazil	2023
OQ786006.1	Brazil	2023
OQ786007.1	Brazil	2023
OQ786009.1	Brazil	2023
OQ786010.1	Brazil	2023
OQ786011.1	Brazil	2023
OQ786012.1	Brazil	2023
OQ786013.1	Brazil	2023
OQ786014.1	Brazil	2023
OQ786015.1	Brazil	2023
OQ786016.1	Brazil	2023
OQ786017.1	Brazil	2023
OQ786018.1	Brazil	2023
OQ786019.1	Brazil	2023
OQ786020.1	Brazil	2023
OQ786022.1	Brazil	2023
OQ786023.1	Brazil	2023
OQ786024.1	Brazil	2023
OQ786025.1	Brazil	2023
OQ786026.1	Brazil	2023
OQ786027.1	Brazil	2023
OQ786028.1	Brazil	2023
OQ786029.1	Brazil	2023
OQ786030.1	Brazil	2023
OQ786031.1	Brazil	2023
OQ786032.1	Brazil	2023
OQ786033.1	Brazil	2023
OQ786034.1	Brazil	2023
OQ786035.1	Brazil	2023
OQ786036.1	Brazil	2023
OQ786037.1	Brazil	2023
OQ786038.1	Brazil	2023
OQ786039.1	Brazil	2023
OQ786040.1	Brazil	2023
OQ786041.1	Brazil	2023
OQ786042.1	Brazil	2023
OQ786043.1	Brazil	2023
OQ786044.1	Brazil	2023
OQ786045.1	Brazil	2023
OQ786046.1	Brazil	2023
OQ872854.1	Brazil	2023
OR025593.1	Brazil	2023
OR025594.1	Brazil	2023
OR025595.1	Brazil	2023
OR025596.1	Brazil	2023
OR025597.1	Brazil	2023
OR025598.1	Brazil	2023
OR025599.1	Brazil	2023
OR025601.1	Brazil	2023
OR025602.1	Brazil	2023
OR025603.1	Brazil	2023
OR025604.1	Brazil	2023
OR025605.1	Brazil	2023
OR025606.1	Brazil	2023
OR025607.1	Brazil	2023
OR025608.1	Brazil	2023
OR025609.1	Brazil	2023
OR025610.1	Brazil	2023
OR025611.1	Brazil	2023
OR025612.1	Brazil	2023
OR025613.1	Brazil	2023
OR025614.1	Brazil	2023
OR025615.1	Brazil	2023
OR025616.1	Brazil	2023
OR025617.1	Brazil	2023
OR025618.1	Brazil	2023
OR025619.1	Brazil	2023
OR025621.1	Brazil	2023
OR025622.1	Brazil	2023
OR025623.1	Brazil	2023
OR025624.1	Brazil	2023
OR025625.1	Brazil	2023
OR025626.1	Brazil	2023
OR025627.1	Brazil	2023
OR025628.1	Brazil	2023
OR025629.1	Brazil	2023
OR025630.1	Brazil	2023
OR025631.1	Brazil	2023
OR025632.1	Brazil	2023
OR025633.1	Brazil	2023
OR025634.1	Brazil	2023
OR025635.1	Brazil	2023
OR025636.1	Brazil	2023
OR025637.1	Brazil	2023
OR025638.1	Brazil	2023
OR025639.1	Brazil	2023
OR025640.1	Brazil	2023
OR025641.1	Brazil	2023
OR025642.1	Brazil	2023
OR025643.1	Brazil	2023
OR025644.1	Brazil	2023
OR025645.1	Brazil	2023
OR025646.1	Brazil	2023
OR025647.1	Brazil	2023
OR025648.1	Brazil	2023
OR025649.1	Brazil	2023
OR025650.1	Brazil	2023
OR025651.1	Brazil	2023
OR025652.1	Brazil	2023
OR025653.1	Brazil	2023
OR025654.1	Brazil	2023
OR025655.1	Brazil	2023
OR025656.1	Brazil	2023
OR025657.1	Brazil	2023
OR025658.1	Brazil	2023
OR025659.1	Brazil	2023
OR025660.1	Brazil	2023
OR025661.1	Brazil	2023
OR025662.1	Brazil	2023
OR025663.1	Brazil	2023
OR025664.1	Brazil	2023
OR025665.1	Brazil	2023
OR025666.1	Brazil	2023
OR167359.1	Brazil	2023
OR167361.1	Brazil	2023
OR167363.1	Brazil	2023
OR167364.1	Brazil	2023
OR167366.1	Brazil	2023
OR167367.1	Brazil	2023
OR167369.1	Brazil	2023
OR167372.1	Brazil	2023
OR167374.1	Brazil	2023
OR167375.1	Brazil	2023
OR167377.1	Brazil	2023
OR167378.1	Brazil	2023
OR389007.1	Brazil	2000
OR389273.1	Brazil	1986
OR389274.1	Brazil	1986
GQ868601.1	British_Virgin_Island	1985
OQ603268.1	Colombia	2016
OQ603259.1	Colombia	2013
OQ603263.1	Colombia	2016
OQ603261.1	Colombia	2015
KJ189303.1	Colombia	1998
GQ868564.1	Colombia	2006
GQ868565.1	Colombia	2006
OR389009.1	Colombia	2004
OR389275.1	Colombia	1988
OR389276.1	Colombia	1990
MZ773407.1	Colombia	2019
OM654347.1	Colombia	2021
OM654348.1	Colombia	2021
OQ603262.1	Colombia	2016
GQ868559.1	Colombia	1998
GQ868560.1	Colombia	1998
GQ868561.1	Colombia	1998
GQ868562.1	Colombia	2005
GQ868563.1	Colombia	2006
GQ868566.1	Colombia	2007
GQ868567.1	Colombia	2007
GQ868568.1	Colombia	2007
GQ868569.1	Colombia	2007
GQ868570.1	Colombia	2008
GU131948.1	Colombia	2001
GU131949.1	Colombia	2006
KJ189302.1	Colombia	1998
KJ189304.1	Colombia	2005
OQ821332.1	Costa_Rica	2016
OQ821333.1	Cuba	2019
OQ821336.1	Cuba	2019
OQ821338.1	Cuba	2020
OQ821339.1	Cuba	2020
OQ821340.1	Cuba	2021
OQ821347.1	Cuba	2022
OQ821349.1	Cuba	2022
OQ821351.1	Cuba	2022
OQ821358.1	Dominican_Republic	2019
KY474303.1	Ecuador	2014
KY474304.1	Ecuador	2014
KY474305.1	Ecuador	2014
KY474306.1	Ecuador	2014
KY474307.1	Ecuador	2014
MF797878.1	Ecuador	2014
MN449007.1	Ecuador	2015
MN449008.1	Ecuador	2015
MN449009.1	Ecuador	2015
MN449010.1	Ecuador	2015
MN449011.1	Ecuador	2015
MN449012.1	Ecuador	2015
MN449013.1	Ecuador	2014
MN449014.1	Ecuador	2015
MN449015.1	Ecuador	2015
MN449016.1	Ecuador	2015
MN556095.1	Ecuador	2017
OK605756.1	Ecuador	2007
OR389277.1	Ecuador	1988
JN819417.1	El_Salvador	1993
MG518567.1	France	2010
MF004384.1	France	2014
OR389280.1	Guatemala	1989
KT279761.1	Haiti	2014
KU509264.1	Haiti	2010
MG877553.1	Haiti	2012
JN903578.1	India	2007
KU509249.1	Jamaica	2012
OR389292.1	Jamaica	1977
GQ868498.1	Mexico	2006
GQ868499.1	Mexico	2006
GQ868500.1	Mexico	2007
GQ868501.1	Mexico	2007
GQ868502.1	Mexico	2007
GQ868503.1	Mexico	2007
GQ868504.1	Mexico	2007
GQ868505.1	Mexico	2007
GQ868506.1	Mexico	2007
GQ868507.1	Mexico	2007
GQ868508.1	Mexico	2007
GQ868509.1	Mexico	2007
GQ868510.1	Mexico	2007
GQ868511.1	Mexico	2007
GQ868512.1	Mexico	2007
GQ868513.1	Mexico	2007
GQ868514.1	Mexico	2007
GQ868517.1	Mexico	2007
GQ868518.1	Mexico	2007
GQ868519.1	Mexico	2007
GQ868520.1	Mexico	2007
GQ868521.1	Mexico	2007
GQ868522.1	Mexico	2007
GQ868523.1	Mexico	2007
GQ868524.1	Mexico	2007
GQ868525.1	Mexico	2007
GQ868526.1	Mexico	2007
GQ868527.1	Mexico	2007
GQ868528.1	Mexico	2007
GQ868529.1	Mexico	2008
GQ868530.1	Mexico	2008
GQ868531.1	Mexico	2008
GQ868532.1	Mexico	2008
GQ868533.1	Mexico	2008
GQ868534.1	Mexico	2008
GQ868535.1	Mexico	2008
GQ868536.1	Mexico	2008
GQ868537.1	Mexico	2008
GQ868538.1	Mexico	2008
GQ868539.1	Mexico	2008
GU131956.1	Mexico	2006
GU131957.1	Mexico	2006
GU131958.1	Mexico	2006
GU131960.1	Mexico	2007
GU131961.1	Mexico	2007
GU131962.1	Mexico	2007
GU131963.1	Mexico	2007
GU131964.1	Mexico	2007
GU131965.1	Mexico	2007
GU131966.1	Mexico	2007
GU131967.1	Mexico	2007
GU131968.1	Mexico	2007
GU131969.1	Mexico	2007
GU131970.1	Mexico	2007
GU131971.1	Mexico	2007
GU131972.1	Mexico	2007
GU131973.1	Mexico	2007
GU131976.1	Mexico	2007
GU131977.1	Mexico	2007
GU131978.1	Mexico	2007
GU131979.1	Mexico	2007
GU131980.1	Mexico	2007
GU131981.1	Mexico	2007
GU131982.1	Mexico	2008
GU131983.1	Mexico	2008
GU131984.1	Mexico	2008
HM631855.1	Mexico	2007
HQ166035.1	Mexico	2007
HQ166036.1	Mexico	2007
HQ166037.1	Mexico	2008
KF955427.1	Mexico	2007
KF955428.1	Mexico	2007
KF955442.1	Mexico	2007
KF955443.1	Mexico	2007
KJ189306.1	Mexico	2011
KJ189307.1	Mexico	2011
KJ189312.1	Mexico	2008
KJ189313.1	Mexico	2008
KJ189314.1	Mexico	2008
KJ189315.1	Mexico	2008
KJ189316.1	Mexico	2009
KJ189317.1	Mexico	2007
KJ189318.1	Mexico	2007
KJ189319.1	Mexico	2007
KJ189320.1	Mexico	2007
KJ189321.1	Mexico	2007
KJ189322.1	Mexico	2007
KJ189323.1	Mexico	2007
KJ189324.1	Mexico	2007
KJ189325.1	Mexico	2007
KJ189326.1	Mexico	2007
KJ189327.1	Mexico	2007
KJ189328.1	Mexico	2007
KJ189329.1	Mexico	2007
KJ189330.1	Mexico	2007
KJ189331.1	Mexico	2008
KJ189332.1	Mexico	2008
KJ189333.1	Mexico	2008
KJ189334.1	Mexico	2008
KJ189335.1	Mexico	2008
KJ189336.1	Mexico	2008
KJ189337.1	Mexico	2008
KJ189338.1	Mexico	2008
KJ189339.1	Mexico	2008
KJ189340.1	Mexico	2008
KJ189341.1	Mexico	2009
KJ189342.1	Mexico	2009
KJ189343.1	Mexico	2009
KJ189344.1	Mexico	2009
KJ189345.1	Mexico	2009
KJ189346.1	Mexico	2009
KJ189347.1	Mexico	2009
KJ189348.1	Mexico	2011
KJ189349.1	Mexico	2011
KJ189368.1	Mexico	2012
KJ189369.1	Mexico	2011
MT899083.1	Mexico	2019
MT929160.1	Mexico	2019
MZ343259.1	Mexico	2015
OR389010.1	Mexico	2016
EU482615.1	Nicaragua	2005
EU482616.1	Nicaragua	2005
EU482617.1	Nicaragua	2005
EU482618.1	Nicaragua	2005
EU482619.1	Nicaragua	2005
EU596501.1	Nicaragua	2004
EU596503.1	Nicaragua	2005
EU596504.1	Nicaragua	2005
FJ024423.1	Nicaragua	2005
FJ024479.1	Nicaragua	2006
FJ024480.1	Nicaragua	2005
FJ024481.1	Nicaragua	2005
FJ024482.1	Nicaragua	2005
FJ024483.1	Nicaragua	2005
FJ024484.1	Nicaragua	2005
FJ024485.1	Nicaragua	2005
FJ182002.1	Nicaragua	2005
FJ410290.1	Nicaragua	2005
FJ547068.1	Nicaragua	2006
FJ547088.1	Nicaragua	2008
FJ547089.1	Nicaragua	205
FJ562104.1	Nicaragua	2006
FJ810419.1	Nicaragua	2006
FJ850113.1	Nicaragua	2005
FJ850114.1	Nicaragua	2005
FJ873814.1	Nicaragua	2005
FJ898433.1	Nicaragua	2007
FJ898437.1	Nicaragua	2004
GQ199857.1	Nicaragua	2008
GQ199858.1	Nicaragua	2008
GQ199859.1	Nicaragua	2008
GQ199867.1	Nicaragua	2004
GQ199872.1	Nicaragua	2004
GQ199873.1	Nicaragua	2004
GQ199875.1	Nicaragua	2004
JF937635.1	Nicaragua	2009
JF937644.1	Nicaragua	2009
JF937645.1	Nicaragua	2009
JN819402.1	Nicaragua	2005
JN819403.1	Nicaragua	2006
JQ287666.1	Nicaragua	2009
KF973453.1	Nicaragua	2011
KF973454.1	Nicaragua	2012
KF973455.1	Nicaragua	2012
KF973456.1	Nicaragua	2012
KF973457.1	Nicaragua	2012
KF973458.1	Nicaragua	2012
KF973459.1	Nicaragua	2011
KF973460.1	Nicaragua	2011
KF973461.1	Nicaragua	2012
KF973462.1	Nicaragua	2011
KF973463.1	Nicaragua	2012
KF973464.1	Nicaragua	2012
KF973465.1	Nicaragua	2012
KF973466.1	Nicaragua	2012
KF973467.1	Nicaragua	2012
KF973468.1	Nicaragua	2012
KF973469.1	Nicaragua	2012
KF973470.1	Nicaragua	2012
KF973471.1	Nicaragua	2012
KF973472.1	Nicaragua	2012
KF973473.1	Nicaragua	2012
KF973474.1	Nicaragua	2012
KF973475.1	Nicaragua	2012
MZ008438.1	Nicaragua	2013
MZ008439.1	Nicaragua	2013
MZ008440.1	Nicaragua	2013
MZ008441.1	Nicaragua	2013
MZ008442.1	Nicaragua	2013
MZ008443.1	Nicaragua	2013
MZ008444.1	Nicaragua	2013
MZ008445.1	Nicaragua	2013
MZ008446.1	Nicaragua	2013
MZ008447.1	Nicaragua	2013
MZ008448.1	Nicaragua	2013
MZ008449.1	Nicaragua	2013
MZ008450.1	Nicaragua	2013
MZ008451.1	Nicaragua	2013
MZ008453.1	Nicaragua	2013
OQ567776.1	Paraguay	2015
OQ567777.1	Paraguay	2015
OQ567778.1	Paraguay	2015
OQ567779.1	Paraguay	2015
OQ567781.1	Paraguay	2015
OQ567782.1	Paraguay	2015
OQ567785.1	Paraguay	2015
OQ567786.1	Paraguay	2016
OQ567787.1	Paraguay	2016
OQ567789.1	Paraguay	2016
OQ567790.1	Paraguay	2016
OQ567791.1	Paraguay	2016
OQ567792.1	Paraguay	2016
OQ567793.1	Paraguay	2016
OQ567794.1	Paraguay	2016
OQ567795.1	Paraguay	2016
OQ567796.1	Paraguay	2017
OQ567797.1	Paraguay	2017
OQ567798.1	Paraguay	2017
OQ567800.1	Paraguay	2017
OQ567801.1	Paraguay	2017
OQ567802.1	Paraguay	2022
OQ567803.1	Paraguay	2022
OQ567804.1	Paraguay	2022
OQ567805.1	Paraguay	2022
OQ567806.1	Paraguay	2022
OQ567807.1	Paraguay	2022
OQ567808.1	Paraguay	2022
OQ567809.1	Paraguay	2022
OQ567810.1	Paraguay	2022
OQ567811.1	Paraguay	2022
OQ567812.1	Paraguay	2022
OQ567813.1	Paraguay	2022
OQ567814.1	Paraguay	2022
OQ567815.1	Paraguay	2022
OQ567816.1	Paraguay	2022
OQ567817.1	Paraguay	2022
OQ567818.1	Paraguay	2022
OQ567819.1	Paraguay	2022
OQ567820.1	Paraguay	2022
MW946253.1	Peru	2000
ON123582.1	Peru	2021
ON123583.1	Peru	2021
ON123584.1	Peru	2021
ON123585.1	Peru	2021
ON123586.1	Peru	2021
ON123587.1	Peru	2021
ON123589.1	Peru	2021
ON123590.1	Peru	2021
ON123591.1	Peru	2021
ON123592.1	Peru	2021
ON123593.1	Peru	2021
ON123594.1	Peru	2021
ON123595.1	Peru	2021
ON123596.1	Peru	2021
ON123597.1	Peru	2021
ON123598.1	Peru	2021
ON123599.1	Peru	2021
ON123600.1	Peru	2021
ON123601.1	Peru	2021
ON123602.1	Peru	2021
ON123603.1	Peru	2021
ON123604.1	Peru	2021
OR389012.1	Peru	2000
EU482567.1	Puerto_Rico	1998
EU482591.1	Puerto_Rico	2006
EU482592.1	Puerto_Rico	1998
FJ205872.1	Puerto_Rico	1998
FJ205873.1	Puerto_Rico	1998
FJ205874.1	Puerto_Rico	1995
FJ205875.1	Puerto_Rico	1995
FJ390374.1	Puerto_Rico	1995
FJ390378.1	Puerto_Rico	1998
FJ390379.1	Puerto_Rico	1998
FJ390380.1	Puerto_Rico	1998
FJ410173.1	Puerto_Rico	1998
FJ410174.1	Puerto_Rico	1995
FJ410175.1	Puerto_Rico	1994
FJ410179.1	Puerto_Rico	1994
FJ410181.1	Puerto_Rico	1995
FJ410183.1	Puerto_Rico	1993
FJ410184.1	Puerto_Rico	1993
FJ410185.1	Puerto_Rico	1993
FJ410186.1	Puerto_Rico	1992
FJ410188.1	Puerto_Rico	1996
FJ410189.1	Puerto_Rico	1996
FJ410190.1	Puerto_Rico	1987
FJ478457.1	Puerto_Rico	1996
FJ478458.1	Puerto_Rico	1987
FJ547086.1	Puerto_Rico	1995
FJ547087.1	Puerto_Rico	1992
FJ562105.1	Puerto_Rico	1993
FJ562106.1	Puerto_Rico	1986
KF921911.1	Puerto_Rico	1996
KF955438.1	Puerto_Rico	1998
KJ189350.1	Puerto_Rico	2012
KJ189351.1	Puerto_Rico	2012
KJ189352.1	Puerto_Rico	2012
KJ189353.1	Puerto_Rico	2012
KJ189354.1	Puerto_Rico	2012
KJ189355.1	Puerto_Rico	2012
KJ189356.1	Puerto_Rico	2012
KJ189357.1	Puerto_Rico	2012
KJ189358.1	Puerto_Rico	2012
KJ189359.1	Puerto_Rico	2012
KJ189360.1	Puerto_Rico	2010
KJ189361.1	Puerto_Rico	2010
KJ189362.1	Puerto_Rico	2010
KJ189363.1	Puerto_Rico	2010
KJ189364.1	Puerto_Rico	2010
KJ189365.1	Puerto_Rico	2010
KJ189366.1	Puerto_Rico	2010
KJ189367.1	Puerto_Rico	2010
MW945426.1	Puerto_Rico	2006
OR389014.1	Puerto_Rico	2006
KF955439.1	Puerto_Rico	1995
DQ285559.1	Reunion	2004
KY829115.1	Saint_Barthelemy	2016
OP895911.1	Saint_Martin	2021
OP895912.1	Saint_Martin	2021
EU081258.1	Singapore	2005
OR389303.1	Trinidad_Tobago	1978
OR389304.1	Trinidad_Tobago	1978
JQ675358.1	USA	2010
MZ945530.1	USA	2020
OM833055.1	USA	2020
OM833056.1	USA	2020
OM833057.1	USA	2020
OM833058.1	USA	2020
OM833059.1	USA	2013
OM909246.1	USA	2020
OQ445880.1	USA	2019
OQ445881.1	USA	2022
OQ445882.1	USA	2019
OQ821371.1	USA	2010
EU482609.1	Venezuela	2007
EU482610.1	Venezuela	2007
EU482611.1	Venezuela	2007
FJ639735.1	Venezuela	1997
FJ639740.1	Venezuela	1998
FJ639741.1	Venezuela	1998
FJ639743.1	Venezuela	1998
FJ639794.1	Venezuela	2004
FJ639796.1	Venezuela	2004
FJ639797.1	Venezuela	2004
FJ639802.1	Venezuela	2004
FJ639806.1	Venezuela	2007
FJ639808.1	Venezuela	2005
FJ639811.1	Venezuela	2005
FJ639812.1	Venezuela	2005
FJ639813.1	Venezuela	2005
FJ639814.1	Venezuela	2005
FJ639815.1	Venezuela	2006
FJ639818.1	Venezuela	2006
FJ639819.1	Venezuela	2006
FJ639820.1	Venezuela	2006
FJ639821.1	Venezuela	2006
FJ639823.1	Venezuela	2006
FJ639824.1	Venezuela	2006
FJ744701.1	Venezuela	2004
FJ810415.1	Venezuela	2005
FJ850099.1	Venezuela	2007
FJ850100.1	Venezuela	2007
FJ850101.1	Venezuela	2007
FJ850102.1	Venezuela	2007
FJ850103.1	Venezuela	2008
FJ850104.1	Venezuela	2005
FJ873809.1	Venezuela	2007
FJ873810.1	Venezuela	2007
FJ882579.1	Venezuela	2007
GQ199877.1	Venezuela	2007
GU056029.1	Venezuela	1997
GU056030.1	Venezuela	1997
GU056031.1	Venezuela	1998
GU056032.1	Venezuela	1998
GU056033.1	Venezuela	1998
GU131832.1	Venezuela	2000
GU131833.1	Venezuela	2000
GU131834.1	Venezuela	2001
GU131835.1	Venezuela	2004
GU131836.1	Venezuela	2004
GU131837.1	Venezuela	2005
GU131838.1	Venezuela	2006
GU131839.1	Venezuela	2006
GU131840.1	Venezuela	2007
GU131841.1	Venezuela	2007
GU131842.1	Venezuela	2007
HQ332177.1	Venezuela	2006
HQ332179.1	Venezuela	2007
HQ332180.1	Venezuela	2006
HQ332181.1	Venezuela	2006
HQ332182.1	Venezuela	2006
HQ332183.1	Venezuela	2007
HQ819413.1	Venezuela	2006
HQ819414.1	Venezuela	2007
HQ819415.1	Venezuela	2006
HQ819425.1	Venezuela	2004
JN819405.1	Venezuela	2006
JN819410.1	Venezuela	2005
JN819411.1	Venezuela	2005
JN819412.1	Venezuela	2005
KF955441.1	Venezuela	2007
KU509251.1	Venezuela	2008
KU509252.1	Venezuela	2010
MH450297.1	Venezuela	2015
MH450301.1	Venezuela	2015
MH450303.1	Venezuela	2015
MH450304.1	Venezuela	2010
MH450306.1	Venezuela	2010
MH450312.1	Venezuela	2015
MW946058.1	Venezuela	2000

## Sheet: ML tree Envelope
Accession	Country	Year
OL452067.1	Angola	1988
OR389006.1	Angola	1988
OR389270.1	Angola	1988
KC692495.1	Argentina	2009
KC692496.1	Argentina	2009
KC692497.1	Argentina	2009
KC692498.1	Argentina	2009
KC692499.1	Argentina	2009
KC692500.1	Argentina	2009
KC692501.1	Argentina	2009
KC692502.1	Argentina	2009
KC692503.1	Argentina	2009
KC692504.1	Argentina	2009
KC692505.1	Argentina	2009
KC692506.1	Argentina	2009
KC692507.1	Argentina	2009
KC692508.1	Argentina	2009
KC692509.1	Argentina	2009
KC692510.1	Argentina	2009
KC692511.1	Argentina	2010
KC692512.1	Argentina	2010
KC692513.1	Argentina	2010
KC692514.1	Argentina	2010
KC692515.1	Argentina	2010
KC692516.1	Argentina	2010
KC692517.1	Argentina	2010
KX768338.1	Argentina	2016
KX768339.1	Argentina	2016
KX768340.1	Argentina	2016
KX768341.1	Argentina	2016
KX768342.1	Argentina	2016
KX768343.1	Argentina	2016
KX768344.1	Argentina	2016
KX768345.1	Argentina	2016
KX768346.1	Argentina	2016
KX768349.1	Argentina	2016
KX768350.1	Argentina	2016
KX768351.1	Argentina	2016
KX768356.1	Argentina	2016
KX768363.1	Argentina	2016
KX768364.1	Argentina	2016
KX768367.1	Argentina	2016
KX768371.1	Argentina	2016
KX768373.1	Argentina	2016
KX768374.1	Argentina	2016
KX768377.1	Argentina	2016
KX768378.1	Argentina	2016
KX768379.1	Argentina	2016
KX768380.1	Argentina	2016
KX768381.1	Argentina	2016
KX768383.1	Argentina	2016
KX768386.1	Argentina	2016
KX768387.1	Argentina	2016
KX768389.1	Argentina	2016
KX768392.1	Argentina	2016
KX768393.1	Argentina	2016
KX768395.1	Argentina	2016
KX768396.1	Argentina	2016
KX768398.1	Argentina	2016
KX768400.1	Argentina	2016
KX768401.1	Argentina	2016
KX768404.1	Argentina	2016
KX768408.1	Argentina	2016
KX768409.1	Argentina	2016
KX768413.1	Argentina	2016
KY283848.1	Argentina	2016
KY283849.1	Argentina	2016
KY283850.1	Argentina	2016
KY283851.1	Argentina	2016
KY283852.1	Argentina	2016
KY283853.1	Argentina	2016
JN379475.1	Bahamas	1977
OR389272.1	Bahamas	1977
JN379470.1	Barbados	2001
JN379471.1	Barbados	2001
JN379472.1	Barbados	2003
JN379486.1	Barbados	1995
JN379487.1	Barbados	1999
KT825054.1	Barbados	2013
JN379474.1	Belize	2005
KU728183.1	Belize	2005
MK651217.1	Bhutan	2016
MK651236.1	Bhutan	2017
KT382187.1	Bolivia	2010
MW946053.1	Bolivia	2010
AB519681.1	Brazil	2001
FJ850070.1	Brazil	2000
FJ850071.1	Brazil	2000
FJ850073.1	Brazil	2001
FJ850075.1	Brazil	2002
FJ850077.1	Brazil	2003
FJ850081.1	Brazil	2004
FJ850084.1	Brazil	2005
FJ850087.1	Brazil	2006
FJ850090.1	Brazil	2007
FJ850093.1	Brazil	2008
GU131863.1	Brazil	2008
JX669461.1	Brazil	2010
JX669462.1	Brazil	2010
JX669463.1	Brazil	2010
JX669464.1	Brazil	2010
JX669465.1	Brazil	2010
JX669466.1	Brazil	2010
JX669467.1	Brazil	1996
JX669468.1	Brazil	1997
JX669469.1	Brazil	1997
JX669470.1	Brazil	1998
JX669471.1	Brazil	1999
JX669472.1	Brazil	2000
JX669473.1	Brazil	2001
JX669474.1	Brazil	2001
JX669475.1	Brazil	2002
KF444780.1	Brazil	2009
KF444782.1	Brazil	2009
KF444783.1	Brazil	2009
KF444784.1	Brazil	2009
KF444785.1	Brazil	2009
KF444786.1	Brazil	2010
KF444787.1	Brazil	2010
KF444788.1	Brazil	2010
KF444790.1	Brazil	2009
KF444791.1	Brazil	2009
KF444792.1	Brazil	2010
KF672759.1	Brazil	2010
KF672760.1	Brazil	2011
KF672761.1	Brazil	1988
KF672762.1	Brazil	1989
KF672763.1	Brazil	2000
KF672764.1	Brazil	2001
KF672790.1	Brazil	2011
KF672791.1	Brazil	1991
KF672792.1	Brazil	1999
KJ651912.1	Brazil	2012
KP188539.1	Brazil	2010
KP188540.1	Brazil	2010
KP188541.1	Brazil	2011
KP188542.1	Brazil	2011
KP188543.1	Brazil	2012
KP188544.1	Brazil	2012
KP188545.1	Brazil	2013
KP188546.1	Brazil	2013
KP188547.1	Brazil	2013
KP188548.1	Brazil	2013
KP188567.1	Brazil	2013
KP188568.1	Brazil	2014
KP858105.1	Brazil	2013
KP858106.1	Brazil	2013
KP858107.1	Brazil	2013
KP858108.1	Brazil	2013
KP858109.1	Brazil	2013
KP858110.1	Brazil	2013
KP858111.1	Brazil	2013
KP858112.1	Brazil	2013
KP858113.1	Brazil	2013
KP858114.1	Brazil	2013
KP858115.1	Brazil	2013
KP858116.1	Brazil	2013
KP858117.1	Brazil	2013
KP858118.1	Brazil	2013
KP858119.1	Brazil	2013
KP903770.1	Brazil	2013
KP903771.1	Brazil	2013
KP903772.1	Brazil	2013
KP903773.1	Brazil	2013
KP903774.1	Brazil	2013
KP903775.1	Brazil	2013
KP903776.1	Brazil	2013
KP903777.1	Brazil	2013
KP903778.1	Brazil	2013
KP903781.1	Brazil	2013
KT438562.1	Brazil	2009
KT438563.1	Brazil	2010
KT438564.1	Brazil	2010
KT438565.1	Brazil	2011
KT438566.1	Brazil	2011
KT438568.1	Brazil	2011
KT438569.1	Brazil	2011
KT438570.1	Brazil	2011
KT438571.1	Brazil	2011
KT438572.1	Brazil	2011
KT438573.1	Brazil	2011
KT438575.1	Brazil	2011
KT438576.1	Brazil	2011
KT438578.1	Brazil	2012
KT438582.1	Brazil	2012
KT438584.1	Brazil	2013
KT438585.1	Brazil	2013
KT438589.1	Brazil	2014
KU509311.1	Brazil	2014
KY369949.1	Brazil	2013
MH311981.1	Brazil	2012
MH401972.1	Brazil	2012
MH401973.1	Brazil	2012
MH401976.1	Brazil	2013
MH401977.1	Brazil	2013
MH401978.1	Brazil	2014
MH401981.1	Brazil	2015
MH401982.1	Brazil	2015
MH401983.1	Brazil	2015
MH401985.1	Brazil	2015
MH401986.1	Brazil	2015
MH401987.1	Brazil	2014
MH401988.1	Brazil	2014
MH401989.1	Brazil	2014
MH401993.1	Brazil	2015
MH401994.1	Brazil	2016
MH401995.1	Brazil	2016
MH401997.1	Brazil	2015
MH401998.1	Brazil	2016
MH401999.1	Brazil	2016
MN631096.1	Brazil	2016
MN631098.1	Brazil	2018
MN631099.1	Brazil	2018
MN631100.1	Brazil	2018
MN631101.1	Brazil	2018
MN631102.1	Brazil	2018
MT862854.1	Brazil	2018
MT862856.1	Brazil	2018
MT862860.1	Brazil	2019
MT862864.1	Brazil	2018
MT862865.1	Brazil	2019
MT862866.1	Brazil	2019
MT862867.1	Brazil	2019
MT862868.1	Brazil	2019
MT862869.1	Brazil	2019
MT862870.1	Brazil	2019
MT862871.1	Brazil	2018
MT862872.1	Brazil	2018
MT862873.1	Brazil	2018
MT862874.1	Brazil	2018
MT862875.1	Brazil	2018
MT862876.1	Brazil	2018
MT862877.1	Brazil	2018
MT862878.1	Brazil	2018
MT862879.1	Brazil	2018
MT862880.1	Brazil	2018
MT862881.1	Brazil	2018
MT862882.1	Brazil	2018
MT862883.1	Brazil	2018
MT862884.1	Brazil	2018
MT862885.1	Brazil	2018
MT862886.1	Brazil	2018
MT862887.1	Brazil	2018
MT862888.1	Brazil	2018
MT862889.1	Brazil	2018
MT862890.1	Brazil	2018
MT862891.1	Brazil	2018
MT862892.1	Brazil	2018
MT862893.1	Brazil	2018
MT862894.1	Brazil	2018
MT862895.1	Brazil	2018
MT929528.1	Brazil	2015
MT929529.1	Brazil	2015
MT929549.1	Brazil	2016
MT929550.1	Brazil	2016
MT929556.1	Brazil	2019
MT929558.1	Brazil	2019
MT929561.1	Brazil	2019
MT929564.1	Brazil	2019
MT929573.1	Brazil	2019
MT929574.1	Brazil	2019
MT929577.1	Brazil	2017
MT929578.1	Brazil	2017
MT929579.1	Brazil	2017
MT929580.1	Brazil	2017
MT929584.1	Brazil	2016
MW208043.1	Brazil	2018
MW208044.1	Brazil	2018
MW208056.1	Brazil	2019
MW377899.1	Brazil	2014
MW377901.1	Brazil	2015
MW377902.1	Brazil	2014
MW377903.1	Brazil	2014
MW377904.1	Brazil	2015
MW377905.1	Brazil	2014
MW377907.1	Brazil	2015
MW377908.1	Brazil	2015
MW377909.1	Brazil	2015
OK605754.1	Brazil	1997
ON426261.1	Brazil	2021
ON426262.1	Brazil	2021
ON426263.1	Brazil	2021
ON426264.1	Brazil	2021
ON426265.1	Brazil	2021
ON426266.1	Brazil	2021
ON426267.1	Brazil	2021
ON426268.1	Brazil	2022
ON426269.1	Brazil	2022
ON426270.1	Brazil	2022
ON426271.1	Brazil	2022
ON426272.1	Brazil	2022
ON426274.1	Brazil	2022
ON426275.1	Brazil	2022
ON426276.1	Brazil	2022
ON426277.1	Brazil	2022
ON426278.1	Brazil	2022
ON426279.1	Brazil	2022
ON426280.1	Brazil	2022
ON426281.1	Brazil	2022
ON426282.1	Brazil	2022
ON426284.1	Brazil	2022
ON426285.1	Brazil	2022
ON426287.1	Brazil	2022
ON426288.1	Brazil	2022
ON426289.1	Brazil	2022
ON426290.1	Brazil	2022
ON426291.1	Brazil	2022
ON426292.1	Brazil	2020
ON426293.1	Brazil	2020
ON426294.1	Brazil	2021
ON426295.1	Brazil	2021
ON426296.1	Brazil	2021
ON426297.1	Brazil	2021
ON426298.1	Brazil	2021
ON426299.1	Brazil	2021
ON426300.1	Brazil	2021
ON426301.1	Brazil	2021
ON426302.1	Brazil	2021
ON426303.1	Brazil	2021
ON426304.1	Brazil	2021
ON426305.1	Brazil	2021
ON426306.1	Brazil	2021
ON426307.1	Brazil	2021
ON426308.1	Brazil	2021
ON426309.1	Brazil	2021
ON426310.1	Brazil	2021
ON426311.1	Brazil	2021
ON426312.1	Brazil	2021
ON426313.1	Brazil	2021
ON426314.1	Brazil	2021
ON426315.1	Brazil	2021
ON426316.1	Brazil	2021
ON426317.1	Brazil	2021
ON426318.1	Brazil	2021
ON426319.1	Brazil	2021
ON426320.1	Brazil	2021
ON426321.1	Brazil	2021
ON426322.1	Brazil	2021
ON426323.1	Brazil	2020
ON426324.1	Brazil	2020
ON426325.1	Brazil	2020
ON426326.1	Brazil	2020
ON426327.1	Brazil	2020
ON426328.1	Brazil	2020
ON426329.1	Brazil	2021
ON426330.1	Brazil	2021
ON426331.1	Brazil	2021
ON426332.1	Brazil	2021
ON426333.1	Brazil	2021
ON426334.1	Brazil	2021
ON426335.1	Brazil	2021
ON426336.1	Brazil	2021
ON426337.1	Brazil	2021
ON426338.1	Brazil	2021
ON426339.1	Brazil	2022
ON426340.1	Brazil	2022
ON426341.1	Brazil	2022
ON426342.1	Brazil	2022
ON426343.1	Brazil	2022
ON426344.1	Brazil	2022
ON426345.1	Brazil	2022
ON426346.1	Brazil	2021
ON426347.1	Brazil	2021
ON426348.1	Brazil	2021
ON426349.1	Brazil	2021
ON426350.1	Brazil	2021
ON426351.1	Brazil	2021
ON426352.1	Brazil	2021
ON426353.1	Brazil	2021
ON426354.1	Brazil	2021
ON426355.1	Brazil	2021
ON426356.1	Brazil	2021
ON426357.1	Brazil	2021
ON426358.1	Brazil	2021
ON426359.1	Brazil	2021
ON632040.1	Brazil	2022
ON632041.1	Brazil	2022
ON632042.1	Brazil	2022
ON632043.1	Brazil	2022
ON632044.1	Brazil	2022
ON632045.1	Brazil	2022
ON632046.1	Brazil	2022
ON632047.1	Brazil	2022
ON632048.1	Brazil	2022
ON632049.1	Brazil	2022
ON632050.1	Brazil	2022
ON632051.1	Brazil	2022
ON632052.1	Brazil	2022
ON632053.1	Brazil	2022
ON632054.1	Brazil	2022
ON632055.1	Brazil	2022
ON632056.1	Brazil	2022
ON632057.1	Brazil	2022
ON632058.1	Brazil	2022
ON632059.1	Brazil	2022
ON632060.1	Brazil	2022
ON632061.1	Brazil	2022
ON632062.1	Brazil	2022
ON632063.1	Brazil	2022
ON632064.1	Brazil	2022
ON632065.1	Brazil	2022
ON632066.1	Brazil	2022
ON632067.1	Brazil	2022
ON632068.1	Brazil	2022
ON632069.1	Brazil	2022
ON632070.1	Brazil	2022
ON632071.1	Brazil	2022
ON632072.1	Brazil	2022
ON632073.1	Brazil	2022
ON632074.1	Brazil	2022
ON632075.1	Brazil	2022
ON632076.1	Brazil	2022
ON632077.1	Brazil	2022
ON632078.1	Brazil	2022
ON632079.1	Brazil	2022
ON632080.1	Brazil	2022
ON632081.1	Brazil	2022
ON632083.1	Brazil	2022
ON632084.1	Brazil	2022
ON632085.1	Brazil	2022
ON632086.1	Brazil	2022
ON632087.1	Brazil	2022
ON632088.1	Brazil	2022
ON632089.1	Brazil	2022
ON632090.1	Brazil	2022
ON632091.1	Brazil	2022
ON632092.1	Brazil	2022
ON632093.1	Brazil	2022
ON632094.1	Brazil	2022
ON632095.1	Brazil	2022
ON632096.1	Brazil	2022
ON632097.1	Brazil	2022
ON632098.1	Brazil	2022
ON632099.1	Brazil	2022
ON632100.1	Brazil	2022
ON632101.1	Brazil	2007
ON632102.1	Brazil	2022
ON632103.1	Brazil	2022
ON632104.1	Brazil	2022
ON632105.1	Brazil	2022
ON632106.1	Brazil	2022
ON632107.1	Brazil	2022
ON632108.1	Brazil	2022
ON632109.1	Brazil	2022
ON632110.1	Brazil	2022
ON632111.1	Brazil	2022
ON632112.1	Brazil	2022
ON632113.1	Brazil	2022
ON632114.1	Brazil	2022
ON632115.1	Brazil	2022
ON632116.1	Brazil	2022
ON632117.1	Brazil	2022
ON632118.1	Brazil	2022
ON632119.1	Brazil	2022
ON632120.1	Brazil	2022
ON632121.1	Brazil	2022
ON632122.1	Brazil	2022
ON632123.1	Brazil	2022
ON632124.1	Brazil	2022
OQ078871.1	Brazil	2019
OQ078872.1	Brazil	2019
OQ078873.1	Brazil	2019
OQ078874.1	Brazil	2019
OQ078875.1	Brazil	2019
OQ078876.1	Brazil	2019
OQ078877.1	Brazil	2019
OQ078878.1	Brazil	2019
OQ078879.1	Brazil	2019
OQ078880.1	Brazil	2019
OQ078881.1	Brazil	2019
OQ078882.1	Brazil	2019
OQ078883.1	Brazil	2019
OQ078884.1	Brazil	2019
OQ078885.1	Brazil	2019
OQ078886.1	Brazil	2019
OQ078887.1	Brazil	2019
OQ605977.1	Brazil	2022
OQ605978.1	Brazil	2022
OQ605979.1	Brazil	2022
OQ605980.1	Brazil	2022
OQ605981.1	Brazil	2022
OQ605982.1	Brazil	2022
OQ605983.1	Brazil	2022
OQ605984.1	Brazil	2022
OQ605985.1	Brazil	2022
OQ605986.1	Brazil	2022
OQ605988.1	Brazil	2022
OQ605989.1	Brazil	2022
OQ605990.1	Brazil	2022
OQ605991.1	Brazil	2022
OQ605992.1	Brazil	2022
OQ605993.1	Brazil	2022
OQ605994.1	Brazil	2022
OQ605996.1	Brazil	2022
OQ605997.1	Brazil	2022
OQ605998.1	Brazil	2022
OQ605999.1	Brazil	2022
OQ606000.1	Brazil	2022
OQ786002.1	Brazil	2023
OQ786003.1	Brazil	2023
OQ786004.1	Brazil	2023
OQ786005.1	Brazil	2023
OQ786006.1	Brazil	2023
OQ786007.1	Brazil	2023
OQ786009.1	Brazil	2023
OQ786010.1	Brazil	2023
OQ786011.1	Brazil	2023
OQ786012.1	Brazil	2023
OQ786013.1	Brazil	2023
OQ786014.1	Brazil	2023
OQ786015.1	Brazil	2023
OQ786016.1	Brazil	2023
OQ786017.1	Brazil	2023
OQ786018.1	Brazil	2023
OQ786019.1	Brazil	2023
OQ786020.1	Brazil	2023
OQ786022.1	Brazil	2023
OQ786023.1	Brazil	2023
OQ786024.1	Brazil	2023
OQ786025.1	Brazil	2023
OQ786026.1	Brazil	2023
OQ786027.1	Brazil	2023
OQ786028.1	Brazil	2023
OQ786029.1	Brazil	2023
OQ786030.1	Brazil	2023
OQ786031.1	Brazil	2023
OQ786032.1	Brazil	2023
OQ786033.1	Brazil	2023
OQ786034.1	Brazil	2023
OQ786035.1	Brazil	2023
OQ786036.1	Brazil	2023
OQ786037.1	Brazil	2023
OQ786038.1	Brazil	2023
OQ786039.1	Brazil	2023
OQ786040.1	Brazil	2023
OQ786041.1	Brazil	2023
OQ786042.1	Brazil	2023
OQ786043.1	Brazil	2023
OQ786044.1	Brazil	2023
OQ786045.1	Brazil	2023
OQ786046.1	Brazil	2023
OQ872854.1	Brazil	2023
OR025593.1	Brazil	2023
OR025594.1	Brazil	2023
OR025595.1	Brazil	2023
OR025596.1	Brazil	2023
OR025597.1	Brazil	2023
OR025598.1	Brazil	2023
OR025599.1	Brazil	2023
OR025601.1	Brazil	2023
OR025602.1	Brazil	2023
OR025603.1	Brazil	2023
OR025604.1	Brazil	2023
OR025605.1	Brazil	2023
OR025606.1	Brazil	2023
OR025607.1	Brazil	2023
OR025608.1	Brazil	2023
OR025609.1	Brazil	2023
OR025610.1	Brazil	2023
OR025611.1	Brazil	2023
OR025612.1	Brazil	2023
OR025613.1	Brazil	2023
OR025614.1	Brazil	2023
OR025615.1	Brazil	2023
OR025616.1	Brazil	2023
OR025617.1	Brazil	2023
OR025618.1	Brazil	2023
OR025619.1	Brazil	2023
OR025621.1	Brazil	2023
OR025622.1	Brazil	2023
OR025623.1	Brazil	2023
OR025624.1	Brazil	2023
OR025625.1	Brazil	2023
OR025626.1	Brazil	2023
OR025627.1	Brazil	2023
OR025628.1	Brazil	2023
OR025629.1	Brazil	2023
OR025630.1	Brazil	2023
OR025631.1	Brazil	2023
OR025632.1	Brazil	2023
OR025633.1	Brazil	2023
OR025634.1	Brazil	2023
OR025635.1	Brazil	2023
OR025636.1	Brazil	2023
OR025637.1	Brazil	2023
OR025638.1	Brazil	2023
OR025639.1	Brazil	2023
OR025640.1	Brazil	2023
OR025641.1	Brazil	2023
OR025642.1	Brazil	2023
OR025643.1	Brazil	2023
OR025644.1	Brazil	2023
OR025645.1	Brazil	2023
OR025646.1	Brazil	2023
OR025647.1	Brazil	2023
OR025648.1	Brazil	2023
OR025649.1	Brazil	2023
OR025650.1	Brazil	2023
OR025651.1	Brazil	2023
OR025652.1	Brazil	2023
OR025653.1	Brazil	2023
OR025654.1	Brazil	2023
OR025655.1	Brazil	2023
OR025656.1	Brazil	2023
OR025657.1	Brazil	2023
OR025658.1	Brazil	2023
OR025659.1	Brazil	2023
OR025660.1	Brazil	2023
OR025661.1	Brazil	2023
OR025662.1	Brazil	2023
OR025663.1	Brazil	2023
OR025664.1	Brazil	2023
OR025665.1	Brazil	2023
OR025666.1	Brazil	2023
OR167359.1	Brazil	2023
OR167361.1	Brazil	2023
OR167363.1	Brazil	2023
OR167364.1	Brazil	2023
OR167366.1	Brazil	2023
OR167367.1	Brazil	2023
OR167369.1	Brazil	2023
OR167372.1	Brazil	2023
OR167374.1	Brazil	2023
OR167375.1	Brazil	2023
OR167377.1	Brazil	2023
OR167378.1	Brazil	2023
OR389007.1	Brazil	2000
OR389273.1	Brazil	1986
OR389274.1	Brazil	1986
GQ868601.1	British_Virgin_Island	1985
KJ415092.1	China	2013
KX372687.1	China	2016
OQ603268.1	Colombia	2016
OQ603259.1	Colombia	2013
OQ603263.1	Colombia	2016
OQ603261.1	Colombia	2015
KJ189303.1	Colombia	1998
MK040424.1	Colombia	2013
GQ868564.1	Colombia	2006
GQ868565.1	Colombia	2006
JQ581606.1	Colombia	2006
JQ581607.1	Colombia	2006
JQ581610.1	Colombia	2006
JQ581612.1	Colombia	2006
JQ581613.1	Colombia	2005
JQ581614.1	Colombia	2006
JQ581621.1	Colombia	2006
JQ581635.1	Colombia	2006
JQ581638.1	Colombia	2006
JQ581640.1	Colombia	2006
JQ581644.1	Colombia	2006
JQ581645.1	Colombia	2006
JQ581646.1	Colombia	2006
OR389009.1	Colombia	2004
OR389275.1	Colombia	1988
OR389276.1	Colombia	1990
MZ773407.1	Colombia	2019
OM654347.1	Colombia	2021
OM654348.1	Colombia	2021
OQ603262.1	Colombia	2016
GQ868559.1	Colombia	1998
GQ868560.1	Colombia	1998
GQ868561.1	Colombia	1998
GQ868562.1	Colombia	2005
GQ868563.1	Colombia	2006
GQ868566.1	Colombia	2007
GQ868567.1	Colombia	2007
GQ868568.1	Colombia	2007
GQ868569.1	Colombia	2007
GQ868570.1	Colombia	2008
GU131948.1	Colombia	2001
GU131949.1	Colombia	2006
JQ581602.1	Colombia	2008
JQ581603.1	Colombia	2008
JQ581604.1	Colombia	2008
JQ581605.1	Colombia	2008
JQ581617.1	Colombia	2007
JQ581618.1	Colombia	2007
JQ581619.1	Colombia	2008
JQ581620.1	Colombia	2008
JQ581622.1	Colombia	2007
JQ581623.1	Colombia	2008
JQ581624.1	Colombia	2008
JQ581626.1	Colombia	2007
JQ581627.1	Colombia	2007
JQ581628.1	Colombia	2008
JQ581630.1	Colombia	2008
JQ581632.1	Colombia	2004
JQ581633.1	Colombia	2007
JQ581634.1	Colombia	2008
JQ581636.1	Colombia	2008
JQ581648.1	Colombia	1998
JQ581649.1	Colombia	1998
JQ581650.1	Colombia	1999
JQ581651.1	Colombia	2001
JQ581652.1	Colombia	2002
KJ189302.1	Colombia	1998
KJ189304.1	Colombia	2005
KX901653.1	Colombia	2009
KX901654.1	Colombia	2010
KX901655.1	Colombia	2014
KX901656.1	Colombia	2015
MF173456.1	Colombia	2009
MF173457.1	Colombia	2009
MF173458.1	Colombia	2010
MF173459.1	Colombia	2010
MF173460.1	Colombia	2010
MF173461.1	Colombia	2014
MF173462.1	Colombia	2014
MF173463.1	Colombia	2014
MF173464.1	Colombia	2014
MF173465.1	Colombia	2015
MF173466.1	Colombia	2015
MF173467.1	Colombia	2015
MF173468.1	Colombia	2015
MF173469.1	Colombia	2016
MF173470.1	Colombia	2016
MF173471.1	Colombia	2016
MF173472.1	Colombia	2016
MF173473.1	Colombia	2016
MF173474.1	Colombia	2016
MF173475.1	Colombia	2016
MF173476.1	Colombia	2016
MF173477.1	Colombia	2016
MF173478.1	Colombia	2015
MF173479.1	Colombia	2013
MF173480.1	Colombia	2013
MF173481.1	Colombia	2010
MF173482.1	Colombia	2010
MF173483.1	Colombia	2010
MF173484.1	Colombia	2010
MF173485.1	Colombia	2010
MF173486.1	Colombia	2009
MF173487.1	Colombia	2009
MF173488.1	Colombia	2000
MF817445.1	Colombia	2001
MF817446.1	Colombia	2015
MF817447.1	Colombia	2009
MF817448.1	Colombia	2016
MF817449.1	Colombia	2015
KY461736.1	Costa_Rica	2007
KY461737.1	Costa_Rica	2007
KY461738.1	Costa_Rica	2007
KY461739.1	Costa_Rica	2007
KY461740.1	Costa_Rica	2013
KY461741.1	Costa_Rica	2013
KY461742.1	Costa_Rica	2013
KY461743.1	Costa_Rica	2013
KY461744.1	Costa_Rica	2013
KY461745.1	Costa_Rica	2013
KY461747.1	Costa_Rica	2013
KY461748.1	Costa_Rica	2013
KY461749.1	Costa_Rica	2014
KY461750.1	Costa_Rica	2013
KY461751.1	Costa_Rica	2013
KY461753.1	Costa_Rica	2013
KY461754.1	Costa_Rica	2013
KY461755.1	Costa_Rica	2012
MZ520700.1	Costa_Rica	2015
OQ821332.1	Costa_Rica	2016
OQ821333.1	Cuba	2019
OQ821336.1	Cuba	2019
OQ821338.1	Cuba	2020
OQ821339.1	Cuba	2020
OQ821340.1	Cuba	2021
OQ821347.1	Cuba	2022
OQ821349.1	Cuba	2022
OQ821351.1	Cuba	2022
KU728186.1	Dominica	2010
KU728187.1	Dominica	2010
OQ821358.1	Dominican_Republic	2019
KY474303.1	Ecuador	2014
KY474304.1	Ecuador	2014
KY474305.1	Ecuador	2014
KY474306.1	Ecuador	2014
KY474307.1	Ecuador	2014
MF797878.1	Ecuador	2014
MN449007.1	Ecuador	2015
MN449008.1	Ecuador	2015
MN449009.1	Ecuador	2015
MN449010.1	Ecuador	2015
MN449011.1	Ecuador	2015
MN449012.1	Ecuador	2015
MN449013.1	Ecuador	2014
MN449014.1	Ecuador	2015
MN449015.1	Ecuador	2015
MN449016.1	Ecuador	2015
MN556095.1	Ecuador	2017
OK605756.1	Ecuador	2007
OR389277.1	Ecuador	1988
JN819417.1	El_Salvador	1993
JX891659.1	El_Salvador	2012
JX891660.1	El_Salvador	2012
JX891661.1	El_Salvador	2012
MG518567.1	France	2010
MF004384.1	France	2014
JN379476.1	Grenada	1977
JN379477.1	Grenada	1977
JN379478.1	Grenada	1977
JN379480.1	Grenada	1977
JN379484.1	Grenada	1981
OR389280.1	Guatemala	1989
JN415506.1	Guyana	2008
JF969280.1	Haiti	2010
JF969281.1	Haiti	2010
JF969282.1	Haiti	2010
KT279761.1	Haiti	2014
KU509264.1	Haiti	2010
MG877553.1	Haiti	2012
JF967804.1	Honduras	2008
JF297572.1	India	1962
JF297575.1	India	1963
JF297583.1	India	2005
JN903578.1	India	2007
OR389283.1	India	1963
KU509249.1	Jamaica	2012
OR389292.1	Jamaica	1977
JN022597.1	Martinique	2008
JN022598.1	Martinique	2008
GQ868498.1	Mexico	2006
GQ868499.1	Mexico	2006
GQ868500.1	Mexico	2007
GQ868501.1	Mexico	2007
GQ868502.1	Mexico	2007
GQ868503.1	Mexico	2007
GQ868504.1	Mexico	2007
GQ868505.1	Mexico	2007
GQ868506.1	Mexico	2007
GQ868507.1	Mexico	2007
GQ868508.1	Mexico	2007
GQ868509.1	Mexico	2007
GQ868510.1	Mexico	2007
GQ868511.1	Mexico	2007
GQ868512.1	Mexico	2007
GQ868513.1	Mexico	2007
GQ868514.1	Mexico	2007
GQ868517.1	Mexico	2007
GQ868518.1	Mexico	2007
GQ868519.1	Mexico	2007
GQ868520.1	Mexico	2007
GQ868521.1	Mexico	2007
GQ868522.1	Mexico	2007
GQ868523.1	Mexico	2007
GQ868524.1	Mexico	2007
GQ868525.1	Mexico	2007
GQ868526.1	Mexico	2007
GQ868527.1	Mexico	2007
GQ868528.1	Mexico	2007
GQ868529.1	Mexico	2008
GQ868530.1	Mexico	2008
GQ868531.1	Mexico	2008
GQ868532.1	Mexico	2008
GQ868533.1	Mexico	2008
GQ868534.1	Mexico	2008
GQ868535.1	Mexico	2008
GQ868536.1	Mexico	2008
GQ868537.1	Mexico	2008
GQ868538.1	Mexico	2008
GQ868539.1	Mexico	2008
GU131956.1	Mexico	2006
GU131957.1	Mexico	2006
GU131958.1	Mexico	2006
GU131960.1	Mexico	2007
GU131961.1	Mexico	2007
GU131962.1	Mexico	2007
GU131963.1	Mexico	2007
GU131964.1	Mexico	2007
GU131965.1	Mexico	2007
GU131966.1	Mexico	2007
GU131967.1	Mexico	2007
GU131968.1	Mexico	2007
GU131969.1	Mexico	2007
GU131970.1	Mexico	2007
GU131971.1	Mexico	2007
GU131972.1	Mexico	2007
GU131973.1	Mexico	2007
GU131976.1	Mexico	2007
GU131977.1	Mexico	2007
GU131978.1	Mexico	2007
GU131979.1	Mexico	2007
GU131980.1	Mexico	2007
GU131981.1	Mexico	2007
GU131982.1	Mexico	2008
GU131983.1	Mexico	2008
GU131984.1	Mexico	2008
HM171558.1	Mexico	2006
HM171559.1	Mexico	2006
HM171560.1	Mexico	2006
HM171561.1	Mexico	2007
HM171562.1	Mexico	2006
HM171563.1	Mexico	2007
HM171564.1	Mexico	2007
HM171565.1	Mexico	2007
HM171566.1	Mexico	2006
HM171567.1	Mexico	2006
HM171568.1	Mexico	2006
HM171569.1	Mexico	2007
HM171570.1	Mexico	2006
HM631855.1	Mexico	2007
HQ166035.1	Mexico	2007
HQ166036.1	Mexico	2007
HQ166037.1	Mexico	2008
JQ065899.1	Mexico	2010
JQ065900.1	Mexico	2010
JQ065903.1	Mexico	2010
JQ065906.1	Mexico	2010
JQ065907.1	Mexico	2010
JQ065911.1	Mexico	2010
JQ065914.1	Mexico	2010
JQ065915.1	Mexico	2010
JQ065916.1	Mexico	2010
JQ065917.1	Mexico	2010
JQ065919.1	Mexico	2010
JQ065920.1	Mexico	2010
JQ065921.1	Mexico	2010
JQ065922.1	Mexico	2010
JQ065924.1	Mexico	2010
JQ065925.1	Mexico	2010
JQ065927.1	Mexico	2010
JQ065928.1	Mexico	2010
JQ065929.1	Mexico	2010
JQ065932.1	Mexico	2010
JQ065934.1	Mexico	2010
JQ065935.1	Mexico	2010
JQ065938.1	Mexico	2010
JQ065939.1	Mexico	2010
JQ065941.1	Mexico	2010
JQ065942.1	Mexico	2010
JQ065943.1	Mexico	2010
JQ065946.1	Mexico	2010
JQ065947.1	Mexico	2010
JQ065948.1	Mexico	2010
JQ065949.1	Mexico	2010
JQ065950.1	Mexico	2010
JQ065951.1	Mexico	2010
JQ065954.1	Mexico	2010
JQ065957.1	Mexico	2010
JQ920428.1	Mexico	2010
JQ920430.1	Mexico	2010
JQ920431.1	Mexico	2010
JQ920432.1	Mexico	2010
KF955427.1	Mexico	2007
KF955428.1	Mexico	2007
KF955442.1	Mexico	2007
KF955443.1	Mexico	2007
KJ189306.1	Mexico	2011
KJ189307.1	Mexico	2011
KJ189312.1	Mexico	2008
KJ189313.1	Mexico	2008
KJ189314.1	Mexico	2008
KJ189315.1	Mexico	2008
KJ189316.1	Mexico	2009
KJ189317.1	Mexico	2007
KJ189318.1	Mexico	2007
KJ189319.1	Mexico	2007
KJ189320.1	Mexico	2007
KJ189321.1	Mexico	2007
KJ189322.1	Mexico	2007
KJ189323.1	Mexico	2007
KJ189324.1	Mexico	2007
KJ189325.1	Mexico	2007
KJ189326.1	Mexico	2007
KJ189327.1	Mexico	2007
KJ189328.1	Mexico	2007
KJ189329.1	Mexico	2007
KJ189330.1	Mexico	2007
KJ189331.1	Mexico	2008
KJ189332.1	Mexico	2008
KJ189333.1	Mexico	2008
KJ189334.1	Mexico	2008
KJ189335.1	Mexico	2008
KJ189336.1	Mexico	2008
KJ189337.1	Mexico	2008
KJ189338.1	Mexico	2008
KJ189339.1	Mexico	2008
KJ189340.1	Mexico	2008
KJ189341.1	Mexico	2009
KJ189342.1	Mexico	2009
KJ189343.1	Mexico	2009
KJ189344.1	Mexico	2009
KJ189345.1	Mexico	2009
KJ189346.1	Mexico	2009
KJ189347.1	Mexico	2009
KJ189348.1	Mexico	2011
KJ189349.1	Mexico	2011
KJ189368.1	Mexico	2012
KJ189369.1	Mexico	2011
KM279411.1	Mexico	2012
KM279412.1	Mexico	2012
KM279413.1	Mexico	2012
KM279415.1	Mexico	2012
KM279416.1	Mexico	2012
KM279419.1	Mexico	2012
KM279420.1	Mexico	2012
MT899083.1	Mexico	2019
MT929160.1	Mexico	2019
MZ343259.1	Mexico	2015
OR389010.1	Mexico	2016
EU482615.1	Nicaragua	2005
EU482616.1	Nicaragua	2005
EU482617.1	Nicaragua	2005
EU482618.1	Nicaragua	2005
EU482619.1	Nicaragua	2005
EU596501.1	Nicaragua	2004
EU596503.1	Nicaragua	2005
EU596504.1	Nicaragua	2005
FJ024423.1	Nicaragua	2005
FJ024479.1	Nicaragua	2006
FJ024480.1	Nicaragua	2005
FJ024481.1	Nicaragua	2005
FJ024482.1	Nicaragua	2005
FJ024483.1	Nicaragua	2005
FJ024484.1	Nicaragua	2005
FJ024485.1	Nicaragua	2005
FJ182002.1	Nicaragua	2005
FJ410290.1	Nicaragua	2005
FJ547068.1	Nicaragua	2006
FJ547088.1	Nicaragua	2008
FJ547089.1	Nicaragua	205
FJ562104.1	Nicaragua	2006
FJ810419.1	Nicaragua	2006
FJ850113.1	Nicaragua	2005
FJ850114.1	Nicaragua	2005
FJ873814.1	Nicaragua	2005
FJ898433.1	Nicaragua	2007
FJ898437.1	Nicaragua	2004
GQ199857.1	Nicaragua	2008
GQ199858.1	Nicaragua	2008
GQ199859.1	Nicaragua	2008
GQ199867.1	Nicaragua	2004
GQ199872.1	Nicaragua	2004
GQ199873.1	Nicaragua	2004
GQ199875.1	Nicaragua	2004
JF937635.1	Nicaragua	2009
JF937644.1	Nicaragua	2009
JF937645.1	Nicaragua	2009
JN819402.1	Nicaragua	2005
JN819403.1	Nicaragua	2006
JQ287666.1	Nicaragua	2009
KF973453.1	Nicaragua	2011
KF973454.1	Nicaragua	2012
KF973455.1	Nicaragua	2012
KF973456.1	Nicaragua	2012
KF973457.1	Nicaragua	2012
KF973458.1	Nicaragua	2012
KF973459.1	Nicaragua	2011
KF973460.1	Nicaragua	2011
KF973461.1	Nicaragua	2012
KF973462.1	Nicaragua	2011
KF973463.1	Nicaragua	2012
KF973464.1	Nicaragua	2012
KF973465.1	Nicaragua	2012
KF973466.1	Nicaragua	2012
KF973467.1	Nicaragua	2012
KF973468.1	Nicaragua	2012
KF973469.1	Nicaragua	2012
KF973470.1	Nicaragua	2012
KF973471.1	Nicaragua	2012
KF973472.1	Nicaragua	2012
KF973473.1	Nicaragua	2012
KF973474.1	Nicaragua	2012
KF973475.1	Nicaragua	2012
KU509312.1	Nicaragua	2014
MZ008438.1	Nicaragua	2013
MZ008439.1	Nicaragua	2013
MZ008440.1	Nicaragua	2013
MZ008441.1	Nicaragua	2013
MZ008442.1	Nicaragua	2013
MZ008443.1	Nicaragua	2013
MZ008444.1	Nicaragua	2013
MZ008445.1	Nicaragua	2013
MZ008446.1	Nicaragua	2013
MZ008447.1	Nicaragua	2013
MZ008448.1	Nicaragua	2013
MZ008449.1	Nicaragua	2013
MZ008450.1	Nicaragua	2013
MZ008451.1	Nicaragua	2013
MZ008453.1	Nicaragua	2013
KT239345.1	Pakistan	2014
KT239351.1	Pakistan	2014
KT239352.1	Pakistan	2014
KF419418.1	Paraguay	2011
KF419419.1	Paraguay	2011
KF419420.1	Paraguay	2011
KF419421.1	Paraguay	2011
KF419422.1	Paraguay	2011
KF419423.1	Paraguay	2011
KF419424.1	Paraguay	2011
KF419425.1	Paraguay	2011
KF419426.1	Paraguay	2011
KF419427.1	Paraguay	2011
KF419428.1	Paraguay	2011
KF419429.1	Paraguay	2011
KF419430.1	Paraguay	2011
KF419431.1	Paraguay	2011
KF419432.1	Paraguay	2011
OQ567775.1	Paraguay	2015
OQ567776.1	Paraguay	2015
OQ567777.1	Paraguay	2015
OQ567778.1	Paraguay	2015
OQ567779.1	Paraguay	2015
OQ567781.1	Paraguay	2015
OQ567782.1	Paraguay	2015
OQ567785.1	Paraguay	2015
OQ567786.1	Paraguay	2016
OQ567787.1	Paraguay	2016
OQ567789.1	Paraguay	2016
OQ567790.1	Paraguay	2016
OQ567791.1	Paraguay	2016
OQ567792.1	Paraguay	2016
OQ567793.1	Paraguay	2016
OQ567794.1	Paraguay	2016
OQ567795.1	Paraguay	2016
OQ567796.1	Paraguay	2017
OQ567797.1	Paraguay	2017
OQ567798.1	Paraguay	2017
OQ567800.1	Paraguay	2017
OQ567801.1	Paraguay	2017
OQ567802.1	Paraguay	2022
OQ567803.1	Paraguay	2022
OQ567804.1	Paraguay	2022
OQ567805.1	Paraguay	2022
OQ567806.1	Paraguay	2022
OQ567807.1	Paraguay	2022
OQ567808.1	Paraguay	2022
OQ567809.1	Paraguay	2022
OQ567810.1	Paraguay	2022
OQ567811.1	Paraguay	2022
OQ567812.1	Paraguay	2022
OQ567813.1	Paraguay	2022
OQ567814.1	Paraguay	2022
OQ567815.1	Paraguay	2022
OQ567816.1	Paraguay	2022
OQ567817.1	Paraguay	2022
OQ567818.1	Paraguay	2022
OQ567819.1	Paraguay	2022
OQ567820.1	Paraguay	2022
MW946253.1	Peru	2000
ON123582.1	Peru	2021
ON123583.1	Peru	2021
ON123584.1	Peru	2021
ON123585.1	Peru	2021
ON123586.1	Peru	2021
ON123587.1	Peru	2021
ON123589.1	Peru	2021
ON123590.1	Peru	2021
ON123591.1	Peru	2021
ON123592.1	Peru	2021
ON123593.1	Peru	2021
ON123594.1	Peru	2021
ON123595.1	Peru	2021
ON123596.1	Peru	2021
ON123597.1	Peru	2021
ON123598.1	Peru	2021
ON123599.1	Peru	2021
ON123600.1	Peru	2021
ON123601.1	Peru	2021
ON123602.1	Peru	2021
ON123603.1	Peru	2021
ON123604.1	Peru	2021
OR389012.1	Peru	2000
EU482567.1	Puerto_Rico	1998
EU482591.1	Puerto_Rico	2006
EU482592.1	Puerto_Rico	1998
FJ205872.1	Puerto_Rico	1998
FJ205873.1	Puerto_Rico	1998
FJ205874.1	Puerto_Rico	1995
FJ205875.1	Puerto_Rico	1995
FJ390374.1	Puerto_Rico	1995
FJ390378.1	Puerto_Rico	1998
FJ390379.1	Puerto_Rico	1998
FJ390380.1	Puerto_Rico	1998
FJ410173.1	Puerto_Rico	1998
FJ410174.1	Puerto_Rico	1995
FJ410175.1	Puerto_Rico	1994
FJ410179.1	Puerto_Rico	1994
FJ410181.1	Puerto_Rico	1995
FJ410183.1	Puerto_Rico	1993
FJ410184.1	Puerto_Rico	1993
FJ410185.1	Puerto_Rico	1993
FJ410186.1	Puerto_Rico	1992
FJ410188.1	Puerto_Rico	1996
FJ410189.1	Puerto_Rico	1996
FJ410190.1	Puerto_Rico	1987
FJ478457.1	Puerto_Rico	1996
FJ478458.1	Puerto_Rico	1987
FJ547086.1	Puerto_Rico	1995
FJ547087.1	Puerto_Rico	1992
FJ562105.1	Puerto_Rico	1993
FJ562106.1	Puerto_Rico	1986
JX402207.1	Puerto_Rico	2010
JX402208.1	Puerto_Rico	2010
JX402209.1	Puerto_Rico	2010
JX402210.1	Puerto_Rico	2010
JX402211.1	Puerto_Rico	2010
JX402212.1	Puerto_Rico	2010
KC812277.1	Puerto_Rico	1998
KF444908.1	Puerto_Rico	2012
KF444909.1	Puerto_Rico	2012
KF444912.1	Puerto_Rico	2012
KF444913.1	Puerto_Rico	2012
KF444914.1	Puerto_Rico	2012
KF444915.1	Puerto_Rico	2012
KF444916.1	Puerto_Rico	2013
KF444918.1	Puerto_Rico	2013
KF444921.1	Puerto_Rico	2013
KF809751.1	Puerto_Rico	2012
KF809752.1	Puerto_Rico	2013
KF809753.1	Puerto_Rico	2013
KF921911.1	Puerto_Rico	1996
KF955438.1	Puerto_Rico	1998
KJ189350.1	Puerto_Rico	2012
KJ189351.1	Puerto_Rico	2012
KJ189352.1	Puerto_Rico	2012
KJ189352.1	Puerto_Rico	2012
KJ189353.1	Puerto_Rico	2012
KJ189354.1	Puerto_Rico	2012
KJ189355.1	Puerto_Rico	2012
KJ189356.1	Puerto_Rico	2012
KJ189357.1	Puerto_Rico	2012
KJ189358.1	Puerto_Rico	2012
KJ189359.1	Puerto_Rico	2012
KJ189360.1	Puerto_Rico	2010
KJ189361.1	Puerto_Rico	2010
KJ189362.1	Puerto_Rico	2010
KJ189363.1	Puerto_Rico	2010
KJ189364.1	Puerto_Rico	2010
KJ189365.1	Puerto_Rico	2010
KJ189366.1	Puerto_Rico	2010
KJ189367.1	Puerto_Rico	2010
KJ194039.1	Puerto_Rico	2013
KU509295.1	Puerto_Rico	2013
MK039555.1	Puerto_Rico	2013
MW945426.1	Puerto_Rico	2006
OR389014.1	Puerto_Rico	2006
KF955439.1	Puerto_Rico	1995
DQ285559.1	Reunion	2004
KY829115.1	Saint_Barthelemy	2016
OP895911.1	Saint_Martin	2021
OP895912.1	Saint_Martin	2021
EU081258.1	Singapore	2005
JN379485.1	Suriname	1981
KT175076.1	Taiwan	2011
OR389303.1	Trinidad_Tobago	1978
OR389304.1	Trinidad_Tobago	1978
JQ425061.1	USA	2009
JQ425062.1	USA	2009
JQ425063.1	USA	2009
JQ425064.1	USA	2009
JQ425066.1	USA	2009
JQ425067.1	USA	2009
JQ425068.1	USA	2009
JQ425069.1	USA	2010
JQ675358.1	USA	2010
KJ676957.1	USA	2013
KM458186.1	USA	2014
KM458187.1	USA	2014
KM458188.1	USA	2014
KM458189.1	USA	2014
KM458190.1	USA	2014
MZ945530.1	USA	2020
OM831209.1	USA	2020
OM831215.1	USA	2020
OM831216.1	USA	2020
OM833055.1	USA	2020
OM833056.1	USA	2020
OM833057.1	USA	2020
OM833058.1	USA	2020
OM833059.1	USA	2013
OM909246.1	USA	2020
OQ445880.1	USA	2019
OQ445881.1	USA	2022
OQ445882.1	USA	2019
OQ821371.1	USA	2010
EU482609.1	Venezuela	2007
EU482610.1	Venezuela	2007
EU482611.1	Venezuela	2007
FJ639735.1	Venezuela	1997
FJ639740.1	Venezuela	1998
FJ639741.1	Venezuela	1998
FJ639743.1	Venezuela	1998
FJ639794.1	Venezuela	2004
FJ639796.1	Venezuela	2004
FJ639797.1	Venezuela	2004
FJ639802.1	Venezuela	2004
FJ639806.1	Venezuela	2007
FJ639808.1	Venezuela	2005
FJ639811.1	Venezuela	2005
FJ639812.1	Venezuela	2005
FJ639813.1	Venezuela	2005
FJ639814.1	Venezuela	2005
FJ639815.1	Venezuela	2006
FJ639818.1	Venezuela	2006
FJ639819.1	Venezuela	2006
FJ639820.1	Venezuela	2006
FJ639821.1	Venezuela	2006
FJ639823.1	Venezuela	2006
FJ639824.1	Venezuela	2006
FJ744701.1	Venezuela	2004
FJ810415.1	Venezuela	2005
FJ850099.1	Venezuela	2007
FJ850100.1	Venezuela	2007
FJ850101.1	Venezuela	2007
FJ850102.1	Venezuela	2007
FJ850103.1	Venezuela	2008
FJ850104.1	Venezuela	2005
FJ873809.1	Venezuela	2007
FJ873810.1	Venezuela	2007
FJ882579.1	Venezuela	2007
GQ199877.1	Venezuela	2007
GU056029.1	Venezuela	1997
GU056030.1	Venezuela	1997
GU056031.1	Venezuela	1998
GU056032.1	Venezuela	1998
GU056033.1	Venezuela	1998
GU131832.1	Venezuela	2000
GU131833.1	Venezuela	2000
GU131834.1	Venezuela	2001
GU131835.1	Venezuela	2004
GU131836.1	Venezuela	2004
GU131837.1	Venezuela	2005
GU131838.1	Venezuela	2006
GU131839.1	Venezuela	2006
GU131840.1	Venezuela	2007
GU131841.1	Venezuela	2007
GU131842.1	Venezuela	2007
HQ332177.1	Venezuela	2006
HQ332179.1	Venezuela	2007
HQ332180.1	Venezuela	2006
HQ332181.1	Venezuela	2006
HQ332182.1	Venezuela	2006
HQ332183.1	Venezuela	2007
HQ819413.1	Venezuela	2006
HQ819414.1	Venezuela	2007
HQ819415.1	Venezuela	2006
HQ819425.1	Venezuela	2004
JN819405.1	Venezuela	2006
JN819410.1	Venezuela	2005
JN819411.1	Venezuela	2005
JN819412.1	Venezuela	2005
KF955441.1	Venezuela	2007
KT382186.1	Venezuela	2000
KU509251.1	Venezuela	2008
KU509252.1	Venezuela	2010
MH450297.1	Venezuela	2015
MH450301.1	Venezuela	2015
MH450303.1	Venezuela	2015
MH450304.1	Venezuela	2010
MH450306.1	Venezuela	2010
MH450312.1	Venezuela	2015
MW946058.1	Venezuela	2000

## Sheet: DataSe1
Accession number	list of sequencen for CDS with genetic proximity subsampling dataset
OL452067.1
OR389006.1
OR389270.1
OR389272.1
FJ850093.1
JX669467.1
JX669468.1
JX669469.1
JX669470.1
JX669471.1
JX669472.1
KF672761.1
KF672762.1
KF672763.1
ON426300.1
ON426317.1
ON632060.1
OR025607.1
OR025611.1
OR025613.1
OR389273.1
OR389274.1
OQ603268.1
OQ603259.1
OQ603263.1
OQ603261.1
KJ189303.1
GQ868564.1
GQ868565.1
OR389009.1
OR389275.1
OR389276.1
MZ773407.1
OM654347.1
OM654348.1
OQ603262.1
GQ868559.1
GQ868560.1
GQ868561.1
GQ868562.1
GQ868563.1
GQ868566.1
GQ868567.1
GQ868568.1
GQ868569.1
GQ868570.1
GU131948.1
GU131949.1
KJ189302.1
KJ189304.1
OQ821333.1
OQ821336.1
OQ821338.1
OQ821339.1
OQ821347.1
KY474303.1
KY474304.1
KY474307.1
MF797878.1
MN449007.1
MN449008.1
MN449009.1
MN449010.1
MN449011.1
MN449012.1
MN449013.1
MN449014.1
MN449015.1
MN449016.1
MN556095.1
OR389277.1
JN819417.1
OR389280.1
OR389292.1
MT899083.1
EU482615.1
FJ850113.1
ON123582.1
ON123583.1
ON123584.1
ON123585.1
ON123586.1
ON123587.1
ON123589.1
ON123590.1
ON123591.1
ON123592.1
ON123593.1
ON123594.1
ON123596.1
ON123597.1
ON123598.1
ON123599.1
ON123601.1
FJ410186.1
FJ410188.1
FJ478457.1
FJ547086.1
FJ547087.1
FJ562105.1
FJ562106.1
OR389303.1
OR389304.1
MZ945530.1
EU482609.1
FJ639735.1
FJ639740.1
FJ639741.1
FJ639743.1
FJ639794.1
FJ639796.1
FJ639797.1
FJ639802.1
FJ639806.1
FJ639808.1
FJ639812.1
FJ639813.1
FJ639814.1
FJ639818.1
FJ639819.1
FJ639820.1
FJ639823.1
FJ639824.1
FJ744701.1
FJ850099.1
FJ850100.1
FJ850101.1
FJ850104.1
FJ873809.1
FJ882579.1
GU056030.1
GU056031.1
GU056032.1
GU131833.1
GU131834.1
GU131837.1
GU131842.1
HQ332177.1
HQ332179.1
HQ332180.1
HQ819413.1
HQ819414.1
HQ819415.1
HQ819425.1
JN819405.1
JN819411.1
JN819412.1
MH450297.1
MH450301.1
MH450303.1
MH450304.1
MH450306.1
MH450312.1
MW946058.1

## Sheet: DataSet 2
Accession number	list of sequencen for Envelope with genetic proximity subsampling dataset
OL452067.1
OR389006.1
OR389270.1
KC692517.1
JN379475.1
OR389272.1
JN379471.1
FJ850093.1
KF444780.1
KF444784.1
KF444785.1
KF444786.1
KF444787.1
KF444790.1
KF444791.1
KF444792.1
KF672761.1
KF672762.1
KF672791.1
MT929584.1
ON426300.1
OR025607.1
OR025611.1
OR025613.1
OR167359.1
OR167361.1
OR167369.1
OR389273.1
OR389274.1
OQ603268.1
OQ603259.1
OQ603263.1
OQ603261.1
GQ868564.1
GQ868565.1
JQ581606.1
JQ581607.1
JQ581610.1
JQ581612.1
JQ581613.1
JQ581614.1
JQ581621.1
JQ581635.1
JQ581638.1
JQ581640.1
JQ581644.1
JQ581645.1
JQ581646.1
MZ773407.1
OM654347.1
OM654348.1
OQ603262.1
GQ868559.1
GQ868560.1
GQ868561.1
GQ868562.1
GQ868563.1
GQ868566.1
GQ868567.1
GQ868569.1
GQ868570.1
GU131948.1
GU131949.1
JQ581602.1
JQ581603.1
JQ581604.1
JQ581605.1
JQ581617.1
JQ581618.1
JQ581619.1
JQ581620.1
JQ581622.1
JQ581623.1
JQ581624.1
JQ581626.1
JQ581627.1
JQ581628.1
JQ581630.1
JQ581632.1
JQ581633.1
JQ581634.1
JQ581636.1
JQ581648.1
JQ581649.1
JQ581650.1
JQ581651.1
JQ581652.1
KJ189302.1
KJ189303.1
KJ189304.1
KX901653.1
KX901654.1
KX901655.1
KX901656.1
MF173456.1
MF173457.1
MF173458.1
MF173459.1
MF173460.1
MF173461.1
MF173462.1
MF173463.1
MF173464.1
MF173465.1
MF173466.1
MF173467.1
MF173468.1
MF173469.1
MF173470.1
MF173471.1
MF173472.1
MF173473.1
MF173474.1
MF173475.1
MF173476.1
MF173477.1
MF173478.1
MF173479.1
MF173480.1
MF173481.1
MF173482.1
MF173483.1
MF173484.1
MF173485.1
MF173486.1
MF173487.1
MF173488.1
MF817445.1
MF817446.1
MF817447.1
MF817448.1
MF817449.1
MK040424.1
OQ821333.1
OQ821336.1
OQ821338.1
OQ821347.1
KY474303.1
KY474304.1
KY474307.1
MF797878.1
MN449007.1
MN449008.1
MN449009.1
MN449010.1
MN449011.1
MN449012.1
MN449013.1
MN449014.1
MN449015.1
MN449016.1
MN556095.1
OR389277.1
JN379476.1
JN379477.1
JN379478.1
JN379480.1
JN379484.1
OR389280.1
JN415506.1
OR389292.1
JN022597.1
JN022598.1
MT899083.1
ON123582.1
ON123583.1
ON123584.1
ON123585.1
ON123586.1
ON123587.1
ON123590.1
ON123592.1
ON123593.1
ON123594.1
ON123595.1
ON123596.1
ON123597.1
ON123598.1
ON123599.1
ON123600.1
ON123601.1
ON123604.1
FJ562106.1
JX402210.1
KJ189358.1
KJ189359.1
JN379485.1
OR389303.1
OR389304.1
KM458186.1
KM458189.1
MZ945530.1
OQ445881.1
EU482609.1
EU482610.1
EU482611.1
FJ639740.1
FJ639743.1
FJ639794.1
FJ639796.1
FJ639797.1
FJ639802.1
FJ639806.1
FJ639812.1
FJ639814.1
FJ639815.1
FJ639818.1
FJ639819.1
FJ639823.1
FJ639824.1
FJ744701.1
FJ810415.1
FJ850099.1
FJ850100.1
FJ850101.1
FJ850102.1
FJ850103.1
FJ850104.1
FJ873809.1
FJ873810.1
FJ882579.1
GU056031.1
GU131834.1
GU131837.1
GU131838.1
GU131840.1
GU131841.1
GU131842.1
HQ332179.1
HQ332180.1
HQ819413.1
HQ819414.1
HQ819425.1
JN819405.1
JN819411.1
JN819412.1
MH450297.1
MH450301.1
MH450303.1
MH450304.1
MH450312.1

## Sheet: DataSet 3
Accession number	list of sequencen for Restricted envelope with genetic proximity subsampling dataset
ON426300.1
OR025607.1
OR025611.1
OR025613.1
OR167359.1
OR167361.1
OR167369.1
OQ603268.1
OQ603259.1
OQ603263.1
OQ603261.1
MZ773407.1
OM654347.1
OM654348.1
OQ603262.1
GQ868570.1
JQ581602.1
JQ581603.1
JQ581604.1
KX901655.1
KX901656.1
MF173458.1
MF173459.1
MF173461.1
MF173462.1
MF173463.1
MF173464.1
MF173465.1
MF173466.1
MF173467.1
MF173468.1
MF173470.1
MF173471.1
MF173472.1
MF173473.1
MF173474.1
MF173475.1
MF173476.1
MF173477.1
MF173478.1
MF173479.1
MF173480.1
MF173481.1
MF817445.1
MF817446.1
MF817449.1
MK040424.1
OQ821333.1
OQ821336.1
OQ821338.1
OQ821347.1
KY474303.1
KY474304.1
KY474307.1
MF797878.1
MN449007.1
MN449008.1
MN449009.1
MN449010.1
MN449011.1
MN449012.1
MN449013.1
MN449014.1
MN449015.1
MN449016.1
MN556095.1
MT899083.1
ON123582.1
ON123583.1
ON123584.1
ON123585.1
ON123586.1
ON123587.1
ON123590.1
ON123592.1
ON123593.1
ON123594.1
ON123595.1
ON123596.1
ON123597.1
ON123598.1
ON123599.1
ON123600.1
ON123601.1
ON123604.1
MZ945530.1
OQ445881.1
MH450297.1
MH450301.1
MH450303.1
MH450304.1
MH450312.1

## Sheet: DataSet 4
Accession number	list of sequencen for Envelope with geographic subsampling dataset
OR389272.1
OR389292.1
JN379480.1
JN379476.1
JN379477.1
JN379478.1
OR389303.1
OR389304.1
JN379475.1
JN379484.1
JN379485.1
OR389280.1
FJ410188.1
FJ478457.1
FJ547086.1
FJ547087.1
FJ562106.1
FJ410186.1
FJ205874.1
FJ562105.1
KF672761.1
OR389273.1
OR389274.1
OR389277.1
KF672791.1
KF672762.1
AB519681.1
JX669467.1
JX669468.1
JX669472.1
OK605754.1
JX669474.1
JX669475.1
KF672763.1
JX669471.1
JX669470.1
KF672764.1
JX669473.1
JX669469.1
KF672792.1
OR389007.1
FJ850073.1
FJ639741.1
JN379470.1
JN379487.1
JN379471.1
GU056033.1
GQ199859.1
KF973460.1
KF973456.1
KF973458.1
MZ008448.1
JF937635.1
JX891660.1
JX891661.1
JX891659.1
KF973463.1
KF973473.1
MZ008447.1
KY461754.1
MZ008451.1
MZ008449.1
MZ343259.1
OR389010.1
KM279415.1
KM279416.1
KM279412.1
KM458186.1
KM458189.1
KM458188.1
FJ639735.1
KM458187.1
KM458190.1
GU131833.1
KJ189348.1
KJ189349.1
KM279413.1
MT929160.1
MW946058.1
KT382186.1
MW946253.1
OR389012.1
ON426292.1
OQ821332.1
KY829115.1
KY461749.1
MZ520700.1
KU509312.1
KY461740.1
KY461755.1
KY461747.1
KY461744.1
KY461748.1
FJ547088.1
GQ199858.1
GQ199857.1
JN819403.1
FJ562104.1
KY461736.1
KF973453.1
KF973471.1
MZ008438.1
KF973459.1
KF973462.1
JQ675358.1
JQ425063.1
JQ425068.1
JQ425069.1
KY461739.1
OQ821371.1
GQ868498.1
GQ199872.1
FJ024482.1
FJ898437.1
FJ547089.1
HM171560.1
GU131964.1
FJ024479.1
JN379474.1
KJ189333.1
GQ199873.1
GQ199875.1
GQ199867.1
EU482618.1
FJ024480.1
FJ547068.1
FJ024481.1
FJ810419.1
KJ189345.1
HM171561.1
KY461737.1
KY461738.1
JF967804.1
FJ898433.1
JF937644.1
JF937645.1
JQ287666.1
KJ189343.1
KJ189344.1
KU728183.1
GU131956.1
KJ189314.1
KJ189316.1
GU131984.1
KJ189340.1
KJ189329.1
HM171562.1
HM171563.1
JQ425066.1
KJ189307.1
JQ065932.1
KJ189369.1
JQ065919.1
JQ065899.1
KJ189368.1
JQ920432.1
KJ189334.1
FJ024485.1
JQ065911.1
HM171569.1
HM171570.1
KJ189346.1
JQ425064.1
KJ189306.1
KC692508.1
KC692506.1
KC692498.1
MW946053.1
KT382187.1
KC692514.1
KC692496.1
JX669463.1
JX669462.1
JX669466.1
KT438576.1
KP188542.1
KT438568.1
KF419419.1
KF419427.1
KF419423.1
KF419429.1
KF419424.1
MH311981.1
KT438575.1
KC692512.1
KC692507.1
KT438569.1
MH401972.1
MH401973.1
MT862891.1
OR025658.1
OQ445880.1
MT929558.1
MT929579.1
MT929580.1
OQ567817.1
ON426328.1
ON426324.1
OQ567816.1
ON426334.1
OR025656.1
MT862887.1
OQ786034.1
ON426304.1
ON426289.1
ON426295.1
OR025619.1
ON426357.1
ON426348.1
ON632051.1
MT862872.1
MT862867.1
ON426326.1
OQ567778.1
OQ567791.1
OQ567801.1
OQ567797.1
OQ567798.1
OQ567792.1
OQ567793.1
OQ567795.1
OQ567781.1
KX768387.1
KX768401.1
KX768409.1
KX768392.1
KX768395.1
OQ567787.1
OQ567808.1
OQ567807.1
MT929549.1
MH401978.1
MH401994.1
MH401995.1
MT929578.1
OQ567820.1
ON632118.1
ON632086.1
ON632100.1
ON632101.1
GU056031.1
GU131841.1
FJ810415.1
FJ850103.1
HQ819425.1
OK605756.1
JX402211.1
JN022597.1
JN022598.1
JX402208.1
KJ189358.1
KU728186.1
KU728187.1
GU131839.1
GU056029.1
GU131832.1
EU482591.1
MW945426.1
OR389014.1
MG877553.1
JF969280.1
JF969281.1
JF969282.1
KU509295.1
GQ199877.1
GQ868559.1
JQ581648.1
JQ581649.1
GQ868560.1
MF173488.1
GU131837.1
FJ850104.1
GQ868561.1
KJ189302.1
JQ581650.1
GU131834.1
GU131948.1
JQ581651.1
JQ581652.1
FJ639743.1
FJ639740.1
GQ868564.1
JQ581645.1
JQ581644.1
JQ581646.1
KJ189356.1
KJ189361.1
KJ676957.1
KJ189365.1
KJ194039.1
OM833059.1
MK039555.1
KT279761.1
KF809751.1
KF444918.1
KF444912.1
KJ189364.1
KF444913.1
KF444916.1
GQ868565.1
GU131949.1
GQ868566.1
JQ581636.1
GQ868563.1
JQ581638.1
JQ581640.1
JQ581635.1
GQ868569.1
JQ581633.1
JQ581634.1
KX901654.1
KX901653.1
OQ821340.1
OQ821358.1
OM831209.1
OM833057.1
OM831215.1
OM831216.1
OM833058.1
OP895911.1
OP895912.1
GU056030.1
KU509251.1
KU509252.1
KJ189303.1
JQ581632.1
JQ581617.1
JQ581621.1
JQ581630.1
GQ868567.1
JQ581627.1
KJ189304.1
JQ581624.1
JQ581626.1
JQ581628.1
MF173485.1
MF173487.1
JQ581619.1
JQ581623.1
MF173456.1
MF173486.1
MF173483.1
GQ868568.1
JQ581622.1
JQ581618.1
MF173457.1
MF173484.1
MF817447.1
JQ581620.1
MF173460.1
MF173482.1
OQ567818.1
OQ567819.1
OR025634.1
ON123599.1
ON123595.1
ON123604.1
ON123582.1
ON123597.1
ON123600.1
ON123603.1
OQ821333.1
OQ821336.1
OQ821338.1
OQ445881.1
OQ821339.1
OQ821349.1
OQ821351.1
OM654347.1
OM654348.1
GQ868570.1
JQ581603.1
JQ581602.1
MH450304.1
JQ581604.1
MF173459.1
MH450312.1
MF173463.1
MF173467.1
MF173481.1
MH450297.1
MH450301.1
MF173479.1
MF173458.1
MF173472.1
MF817449.1
MF817445.1
MH450303.1
MF173470.1
MF173474.1
MF173476.1
MF173471.1
MF173477.1
KX901656.1
MF173478.1
OQ603259.1
OQ603262.1
MF173466.1
KX901655.1
MF173465.1
MF817446.1
MF173461.1
MF173462.1
MF173468.1
MF173464.1
OQ603263.1
KY474307.1
MN449011.1
MN449007.1
MN449008.1
MN449010.1
MN449009.1
MN449016.1
MN449012.1
KY474303.1
KY474304.1
MN449013.1
MN449014.1
MN449015.1
MF797878.1
ON123586.1
ON123592.1
ON123593.1
ON123589.1
MN556095.1
MT899083.1
MZ945530.1
OQ821347.1
MK040424.1
FJ850093.1
JN415506.1
KF444784.1
HQ332180.1
KF444780.1
KF444791.1
KF444783.1
GQ868562.1
JQ581613.1
JQ581612.1
JQ581614.1
MH401989.1
KF444788.1
MT929584.1
KF444782.1
FJ639794.1
FJ639824.1
FJ639802.1
JQ581607.1
JQ581610.1
HQ332179.1
HQ819414.1
HQ332177.1
FJ850099.1
FJ639797.1
FJ744701.1
FJ639808.1
FJ639813.1
FJ639820.1
JQ581606.1
MT929577.1
MN631096.1
MN631098.1
MW377904.1
MW377907.1
MW377908.1
MT929529.1
MH450306.1
JQ581605.1
KT825054.1
MF173469.1
MF817448.1
KC692517.1
KY474305.1
KY474306.1
OQ078880.1
OQ078874.1
OQ078884.1
ON426300.1
ON123583.1
ON123584.1
ON123587.1
ON123596.1
MF173473.1
MF173475.1
OQ603261.1
JQ425067.1
KU509264.1
KJ651912.1
MF173480.1
KU509249.1
OQ445882.1
KF955438.1
EU482592.1
KC812277.1
FJ390374.1
FJ410179.1
FJ410189.1
FJ478458.1
FJ410175.1
FJ410173.1
FJ390379.1
FJ410181.1
KF921911.1
FJ410185.1
FJ410190.1
FJ410183.1
FJ205875.1
FJ410184.1
JN379486.1
JN379472.1
JN819417.1
KC692511.1
GU131863.1
KY369949.1
MH401987.1
MH401981.1
KP188544.1
KP858118.1
FJ850087.1
KP858106.1
JX669464.1
MH401988.1
FJ850070.1
FJ850075.1
FJ850071.1
FJ850081.1
FJ850077.1
FJ850084.1
FJ850090.1
GQ868601.1
KP858109.1
ON426293.1
KP188546.1
KU509311.1
KC692513.1
MW208043.1
OQ567775.1
OQ567796.1
OQ567800.1
OQ567777.1
OQ567779.1
